# Supplementary material for: Comparative genomics revealed the gene evolution and functional divergence of TaMRS2/CorA/NIPA magnesium transporter families in wheat (Triticum aestivum L.)
Source: Front Plant Sci. 2026 Mar 9;17:1737134. doi: 10.3389/fpls.2026.1737134 (PMC13048270; doi:10.3389/fpls.2026.1737134)
Supplement: Supplementary file 2 [file Table1.xlsx]

## Sheet: Sheet1
Table S1 Primers used in this study
Purpose	Primer name	Primer sequence(5'-3')
Used as qPCR	TaActin-Forward	ATGTTGTTCTCAGTGGAGGTTC
	TaActin-Reverse	CTGTATTTCCTTTCAGGTGGTGC
	TaMRS2-1-qRT-Forward	GCTTGTGGATGCGGCTGGAC
	TaMRS2-1-qRT-Reverse	AGGATGCTTGAGGAGTGGGAG
	TaMRS2-2-qRT-Forward	GCCCTGTCTTCTCCCACTCCTC
	TaMRS2-2-qRT-Reverse	GACCTCCTCCGCAGTAACAATC
	TaMRS2-3-qRT-Forward	GCTTGTGGATGCGGCTGGAC
	TaMRS2-3-qRT-Reverse	AGGATGCTTGAGGAGTGGGAG
	TaMRS2-4-qRT-Forward	CTGCCCTTCGAGTTCATCG
	TaMRS2-4-qRT-Reverse	TCACCATCGTCGTCCATCA
	TaMRS2-5-qRT-Forward	AAATCAGCACCCTTGACTTGG
	TaMRS2-5-qRT-Reverse	CGTGAGGTACATTTCAGCCATAT
	TaMRS2-6-qRT-Forward	CCTGCCCTTCGAGTTCATC
	TaMRS2-6-qRT-Reverse	TCACCATCGTCGTCCATCA
	TaMRS2-7-qRT-Forward	TGCATGGAAACCGAGACGT
	TaMRS2-7-qRT-Reverse	TCCAGGTTGCTCGTGCTAA
	TaMRS2-8-qRT-Forward	CGCTGGCATCGTCGTAGTGA
	TaMRS2-8-qRT-Reverse	GCGGCACCGAGAATAAAGC
	TaMRS2-9-qRT-Forward	GCGTTTCAAGGAGTCAACAAC
	TaMRS2-9-qRT-Reverse	CAAGCAGAACTTCCGTGGG
	TaMRS2-10-qRT-Forward	AGATCAAGAGCCGCCTGGTAGA
	TaMRS2-10-qRT-Reverse	ATCCGTGTCATCGTCAACTAAC
	TaMRS2-11-qRT-Forward	AGATCAAGAGCCGCCTGGTAGA
	TaMRS2-11-qRT-Reverse	ATCCGTGTCATCGTCAACCAACT
	TaMRS2-12-qRT-Forward	AGTCAGGAGTGGCTGGTGGTG
	TaMRS2-12-qRT-Reverse	CGAGGATGGTGGACGGGTAGG
	TaMRS2-13-qRT-Forward	TTGCTTCACCATTTCCTGCTCCT
	TaMRS2-13-qRT-Reverse	TGAGTCATTTCACCCACCGCATT
	TaMRS2-14-qRT-Forward	TTGCTTCACCATTTCCTGCTCCT
	TaMRS2-14-qRT-Reverse	TGAGTCATTTCACCCACCGCATT
	TaMRS2-15-qRT-Forward	TTGCTTCACCATTTCCTGCTCCT
	TaMRS2-15-qRT-Reverse	TGAGTCATTTCACCCACCGCATT
	TaMRS2-16-qRT-Forward	GGAGGACGAGGAGGAGGATGTG
	TaMRS2-16-qRT-Reverse	CCTGATGCCAAGCGAGATGTAG
	TaMRS2-17-qRT-Forward	GAGAAGGAGGTGGATGAGGAGG
	TaMRS2-17-qRT-Reverse	CCTGATGCCAAGCGAGATGTAGT
	TaMRS2-18-qRT-Forward	AGGAGGAGGTGGAGGAGGATGA
	TaMRS2-18-qRT-Reverse	CCTGATGCCAAGCGAGATGTAGT
	TaMRS2-19-qRT-Forward	GGAGACGACTAGCACCTTCAAGT
	TaMRS2-19-qRT-Reverse	ATCTTCTTCAGCAGCTTCCGCATC
	TaMRS2-20-qRT-Forward	CGCACTACTGAGCTGGAGACTAA
	TaMRS2-20-qRT-Reverse	TCATCTCTCACCTTCTGGACCCTT
	TaMRS2-21-qRT-Forward	CGCACTACTGAGCTGGAGACTAAT
	TaMRS2-21-qRT-Reverse	TCATCTCTCACCTTCTGGACCCTTG
	TaMRS2-22-qRT-Forward	CAGTCATTGGCAACCTTCAACGC
	TaMRS2-22-qRT-Reverse	TCTGTGGGTGAAGAGACTGGAGA
	TaMRS2-23-qRT-Forward	CAGATCCGCTGCGTCATCACC
	TaMRS2-23-qRT-Reverse	TCGGCGGCGTACTGGAAGAC
	TaMRS2-24-qRT-Forward	ACCAGAAGAGTCCAGAAGGTCA
	TaMRS2-24-qRT-Reverse	CGTTGAAGGTCGCCAATGATTGA
Used as Subcellular Localization	TaMRS2-1-GFP-Forward	TATCTCTAGAGGATCCATGGGGAGGCGATCCGGA
	TaMRS2-1-GFP-Reverse	TGCTCACCATGGATCCGGGACCGAGCAACTTCTT
	TaMRS2-2-GFP-Forward	TATCTCTAGAGGATCCATGGGGAGGCGATCCGGA
	TaMRS2-2-GFP-Reverse	TGCTCACCATGGATCCGGGACCGAGCAACTTCTT
	TaMRS2-3-GFP-Forward	TATCTCTAGAGGATCCATGGGGAGGCGATCCGGA
	TaMRS2-3-GFP-Reverse	TGCTCACCATGGATCCGGGACCAAGCAACTTTTT
	TaMRS2-16-GFP-Forward	TATCTCTAGAGGATCCATGGCGTCCGTGCCCGCC
	TaMRS2-16-GFP-Reverse	TGCTCACCATGGATCCCAATATCTTCCTATCCTT
	TaMRS2-17-GFP-Forward	TATCTCTAGAGGATCCATGGCGTCCGTGCCCGCC
	TaMRS2-17-GFP-Reverse	TGCTCACCATGGATCCCAATATCTTCCTATCCTT
	TaMRS2-18-GFP-Forward	TATCTCTAGAGGATCCATGGCGTCCGTGCCCGCC
	TaMRS2-18-GFP-Reverse	TGCTCACCATGGATCCCAATATCTTCCTATCCTT
	TaMRS2-19-GFP-Forward	TATCTCTAGAGGATCCATGGCGGCGGCTGTGGCG
	TaMRS2-19-GFP-Reverse	TGCTCACCATGGATCCGGACCCAACAAGGCCCTT
	TaMRS2-20-GFP-Forward	TATCTCTAGAGGATCCATGGCGGCGGCGGGCGGC
	TaMRS2-20-GFP-Reverse	TGCTCACCATGGATCCGGACCCAACAAGACCCTT
	TaMRS2-21-GFP-Forward	TATCTCTAGAGGATCCATGGCGGCGGCGGGCGGC
	TaMRS2-21-GFP-Reverse	TGCTCACCATGGATCCGGACCCAACAAGACCCTT
