# Supplementary material for: Comparative genomics revealed the gene evolution and functional divergence of TaMRS2/CorA/NIPA magnesium transporter families in wheat (Triticum aestivum L.)
Source: Front Plant Sci. 2026 Mar 9;17:1737134. doi: 10.3389/fpls.2026.1737134 (PMC13048270; doi:10.3389/fpls.2026.1737134)
Supplement: Supplementary file 3 [file Table2.xlsx]

## Sheet: TaMGTs-self.KaKs
Table S2-1 TaMGTs-self KaKs
Seq_1-Name	Seq_2-Name	Ka	Ks	Ka/Ks	Duplication time/(Mya)	Selective pressure	Duplicate Type	Note
transcript:TraesCS1A02G264700.1	transcript:TraesCS1B02G275400.1	0.00731713	0.0906078	0.0807561	6.96983	Purifying selection	Segmental
transcript:TraesCS1A02G333200.1	transcript:TraesCS1B02G346700.1	0.00123431	0.114924	0.0107402	8.84034	Purifying selection	Segmental
transcript:TraesCS1A02G205400.1	transcript:TraesCS1B02G219000.1	0.0105932	0.0385175	0.275024	2.96288	Purifying selection	Segmental
transcript:TraesCS1A02G264700.1	transcript:TraesCS1D02G264900.1	0.00707344	0.0602271	0.117446	4.63285	Purifying selection	Segmental
transcript:TraesCS1A02G333200.1	transcript:TraesCS1D02G335900.1	0.00372594	0.111686	0.033361	8.59121	Purifying selection	Segmental
transcript:TraesCS1A02G205400.1	transcript:TraesCS1D02G208700.1	0.00575865	0.047718	0.120681	3.67061	Purifying selection	Segmental
transcript:TraesCS1A02G264700.1	transcript:TraesCS3A02G407400.1	0.0814298	0.716387	0.113667	55.1067	Purifying selection	Segmental
transcript:TraesCS1A02G264700.1	transcript:TraesCS3B02G440800.1	0.080729	0.730958	0.110443	56.2276	Purifying selection	Segmental
transcript:TraesCS1A02G264700.1	transcript:TraesCS3D02G402700.1	0.0842212	0.756697	0.111301	58.2075	Purifying selection	Segmental
transcript:TraesCS1B02G219000.1	transcript:TraesCS1D02G208700.1	0.00862767	0.0633224	0.13625	4.87095	Purifying selection	Segmental
transcript:TraesCS1B02G275400.1	transcript:TraesCS1D02G264900.1	0.00511386	0.0739681	0.0691361	5.68985	Purifying selection	Segmental
transcript:TraesCS1B02G346700.1	transcript:TraesCS1D02G335900.1	0.00247985	0.0907211	0.0273349	6.97855	Purifying selection	Segmental
transcript:TraesCS1B02G275400.1	transcript:TraesCS3A02G407400.1	0.0630728	0.783751	0.0804756	60.2885	Purifying selection	Segmental
transcript:TraesCS1B02G275400.1	transcript:TraesCS3B02G440800.1	0.0622075	0.818081	0.0760407	62.9293	Purifying selection	Segmental
transcript:TraesCS1D02G264900.1	transcript:TraesCS3A02G407400.1	0.0835364	0.665257	0.12557	51.1736	Purifying selection	Segmental
transcript:TraesCS1D02G264900.1	transcript:TraesCS3B02G440800.1	0.0821314	0.692713	0.118565	53.2856	Purifying selection	Segmental
transcript:TraesCS1D02G264900.1	transcript:TraesCS3D02G402700.1	0.0863352	0.712325	0.121202	54.7942	Purifying selection	Segmental
transcript:TraesCS2A02G278100.1	transcript:TraesCS2B02G295700.1	0.0055588	0.0647302	0.0858764	4.97924	Purifying selection	Segmental
transcript:TraesCS2A02G354100.1	transcript:TraesCS2B02G375200.1	0.00626526	0.0613906	0.102056	4.72235	Purifying selection	Segmental
transcript:TraesCS2A02G278100.1	transcript:TraesCS2D02G277100.1	0.00552107	0.0548607	0.100638	4.22005	Purifying selection	Segmental
transcript:TraesCS2A02G354100.1	transcript:TraesCS2D02G354900.1	0.00652355	0.046232	0.141105	3.55631	Purifying selection	Segmental
transcript:TraesCS2B02G295700.1	transcript:TraesCS2D02G277100.1	0.00277297	0.0271012	0.102319	2.08471	Purifying selection	Segmental
transcript:TraesCS2B02G375200.1	transcript:TraesCS2D02G354900.1	0.00434273	0.0565208	0.0768341	4.34775	Purifying selection	Segmental
transcript:TraesCS2B02G617600.1	transcript:TraesCS2D02G567600.1	0.00750475	0.111389	0.0673743	8.56838	Purifying selection	Segmental
transcript:TraesCS3A02G380500.1	transcript:TraesCS3B02G413100.1	0.0310455	0.0640606	0.484628	4.92774	Purifying selection	Segmental
transcript:TraesCS3A02G414000.1	transcript:TraesCS3B02G448800.1	0.0019745	0.102917	0.0191853	7.91672	Purifying selection	Segmental
transcript:TraesCS3A02G215500.1	transcript:TraesCS3B02G245500.1	0.0115232	0.0919988	0.125254	7.07683	Purifying selection	Segmental
transcript:TraesCS3A02G241600.1	transcript:TraesCS3B02G269800.1	0.00552089	0.0784321	0.0703907	6.03324	Purifying selection	Segmental
transcript:TraesCS3A02G380500.1	transcript:TraesCS3D02G373600.1	0.00753708	0.0806884	0.0934096	6.2068	Purifying selection	Segmental
transcript:TraesCS3A02G407400.1	transcript:TraesCS3D02G402700.1	0.00245852	0.0600696	0.0409278	4.62074	Purifying selection	Segmental
transcript:TraesCS3A02G414000.1	transcript:TraesCS3D02G408500.1	0.00295446	0.0758741	0.0389389	5.83647	Purifying selection	Segmental
transcript:TraesCS3A02G215500.1	transcript:TraesCS3D02G217500.1	0.00999374	0.0921808	0.108415	7.09083	Purifying selection	Segmental
transcript:TraesCS3B02G413100.1	transcript:TraesCS3D02G373600.1	0.0256903	0.0943943	0.272159	7.2611	Purifying selection	Segmental
transcript:TraesCS3B02G416000.1	transcript:TraesCS3D02G376700.1	0.00750006	0.0525215	0.1428	4.04011	Purifying selection	Segmental
transcript:TraesCS3B02G448800.1	transcript:TraesCS3D02G408500.1	0.000989	0.0894676	0.011052	6.88213	Purifying selection	Segmental
transcript:TraesCS3B02G245500.1	transcript:TraesCS3D02G217500.1	0.0099931	0.0950093	0.10518	7.30841	Purifying selection	Segmental
transcript:TraesCS3B02G440800.1	transcript:TraesCS3D02G402700.1	0.00492511	0.0718886	0.0685103	5.5299	Purifying selection	Segmental
transcript:TraesCS4A02G286400.1	transcript:TraesCS4B02G027800.1	0.00599604	0.0178935	0.335096	1.37642	Purifying selection	Segmental
transcript:TraesCS4A02G215000.1	transcript:TraesCS4B02G101200.1	0.00358424	0.0711256	0.0503931	5.4712	Purifying selection	Segmental
transcript:TraesCS4A02G286400.1	transcript:TraesCS4D02G025300.1	0.0226076	0.0637479	0.35464	4.90368	Purifying selection	Segmental
transcript:TraesCS4B02G027800.1	transcript:TraesCS4D02G025300.1	0.0246908	0.0476753	0.517895	3.66733	Purifying selection	Segmental
transcript:TraesCS5A02G382400.1	transcript:TraesCS5B02G386300.1	0.0088953	0.0427072	0.208286	3.28517	Purifying selection	Segmental
transcript:TraesCS5A02G382400.1	transcript:TraesCS5D02G391700.1	0.00226373	0.0519046	0.0436132	3.99266	Purifying selection	Segmental
transcript:TraesCS5B02G386300.1	transcript:TraesCS5D02G391700.1	0.00655447	0.0586784	0.111701	4.51373	Purifying selection	Segmental
transcript:TraesCS6A02G189200.1	transcript:TraesCS6B02G215400.1	0	0.0298335	0	2.29488	Purifying selection	Segmental
transcript:TraesCS6A02G189200.1	transcript:TraesCS6D02G177800.1	0.0013541	0.0255525	0.0529927	1.96558	Purifying selection	Segmental
transcript:TraesCS6B02G215400.1	transcript:TraesCS6D02G177800.1	0.0013544	0.0342428	0.039553	2.63406	Purifying selection	Segmental
transcript:TraesCS7A02G506600.1	transcript:TraesCS7B02G414200.1	0.00379348	0.12069	0.0314316	9.28384	Purifying selection	Segmental
transcript:TraesCS7A02G527900.1	transcript:TraesCS7B02G444600.1	0.00537215	0.131088	0.0409812	10.0837	Purifying selection	Segmental
transcript:TraesCS7A02G310600.1	transcript:TraesCS7B02G210400.1	0.00656459	0.0639869	0.102593	4.92207	Purifying selection	Segmental
transcript:TraesCS7A02G506600.1	transcript:TraesCS7D02G494700.1	0.00403227	0.0905296	0.0445409	6.96381	Purifying selection	Segmental
transcript:TraesCS7A02G527900.1	transcript:TraesCS7D02G515800.1	0.00537757	0.103541	0.0519366	7.9647	Purifying selection	Segmental
transcript:TraesCS7B02G414200.1	transcript:TraesCS7D02G494700.1	0.00379188	0.111554	0.0339913	8.5811	Purifying selection	Segmental
transcript:TraesCS7B02G444600.1	transcript:TraesCS7D02G515800.1	0.0039409	0.113538	0.0347098	8.73373	Purifying selection	Segmental

## Sheet: TaMGTs-Os.KaKs
Table S2-2 TaMGTs-O.sativa KaKs
Seq_1	Seq_2	Ka	Ks	Ka/Ks	Duplication time/(Mya)	Selective pressure	Note
transcript:TraesCS1A02G205400.1	transcript:Os10t0545000-01	0.201629	0.686236	0.293819	22.6015	Purifying selection
transcript:TraesCS1A02G205400.1	transcript:Os03t0137700-01	0.311817	0.995969	0.313079	24.083	Purifying selection
transcript:TraesCS1A02G264700.1	transcript:Os01t0882300-01	0.0766102	0.599255	0.127842	9.83403	Purifying selection
transcript:TraesCS1A02G264700.1	transcript:Os05t0424800-01	0.055563	0.36295	0.153087	11.7759	Purifying selection
transcript:TraesCS1A02G333200.1	transcript:Os05t0513400-01	0.0798981	0.465519	0.171632	13.2025	Purifying selection
transcript:TraesCS1B02G219000.1	transcript:Os10t0545000-01	0.246225	0.648342	0.379776	29.2136	Purifying selection
transcript:TraesCS1B02G219000.1	transcript:Os03t0137700-01	0.315071	1.01105	0.311626	23.9712	Positive selection
transcript:TraesCS1B02G275400.1	transcript:Os01t0882300-01	0.0598075	0.677349	0.0882965	6.79204	Purifying selection
transcript:TraesCS1B02G275400.1	transcript:Os05t0424800-01	0.0457606	0.445018	0.102829	7.90989	Purifying selection
transcript:TraesCS1B02G346700.1	transcript:Os05t0513400-01	0.079839	0.488665	0.163382	12.5678	Purifying selection
transcript:TraesCS1D02G208700.1	transcript:Os10t0545000-01	0.194333	0.700651	0.27736	21.3354	Purifying selection
transcript:TraesCS1D02G208700.1	transcript:Os03t0137700-01	0.319754	1.01221	0.315896	24.2997	Positive selection
transcript:TraesCS1D02G264900.1	transcript:Os01t0882300-01	0.0787235	0.60345	0.130456	10.035	Purifying selection
transcript:TraesCS1D02G264900.1	transcript:Os05t0424800-01	0.0576024	0.324523	0.177499	13.6537	Purifying selection
transcript:TraesCS1D02G335900.1	transcript:Os05t0513400-01	0.0888612	0.496782	0.178874	13.7595	Purifying selection
transcript:TraesCS2A02G278100.1	transcript:Os02t0498300-01	0.201694	1.12602	0.179121	13.7785	Positive selection
transcript:TraesCS2A02G278100.1	transcript:Os04t0373000-00	0.106812	0.515469	0.207212	15.9394	Purifying selection
transcript:TraesCS2A02G354100.1	transcript:Os04t0501100-00	0.0479992	0.380958	0.125996	9.69201	Purifying selection
transcript:TraesCS2B02G295700.1	transcript:Os02t0498300-01	0.200993	1.16829	0.172041	13.2339	Positive selection
transcript:TraesCS2B02G295700.1	transcript:Os04t0373000-00	0.108501	0.516992	0.20987	16.1438	Purifying selection
transcript:TraesCS2B02G375200.1	transcript:Os04t0501100-00	0.0414071	0.37981	0.10902	8.38618	Purifying selection
transcript:TraesCS2D02G277100.1	transcript:Os02t0498300-01	0.203395	1.17022	0.173809	13.3699	Positive selection
transcript:TraesCS2D02G277100.1	transcript:Os04t0373000-00	0.110283	0.497326	0.221751	17.0578	Purifying selection
transcript:TraesCS2D02G354900.1	transcript:Os04t0501100-00	0.041348	0.390979	0.105755	8.13501	Purifying selection
transcript:TraesCS3A02G215500.1	transcript:Os01t0601000-00	0.128021	0.654039	0.195738	15.0568	Purifying selection
transcript:TraesCS3A02G241600.1	transcript:Os01t0664100-01	0.10863	0.594649	0.182679	14.0523	Purifying selection
transcript:TraesCS3A02G380500.1	transcript:Os01t0869200-01	0.207189	0.376157	0.550805	42.3696	Purifying selection
transcript:TraesCS3A02G407400.1	transcript:Os01t0882300-01	0.0251992	0.495748	0.0508307	3.91005	Purifying selection
transcript:TraesCS3A02G407400.1	transcript:Os05t0424800-01	0.0707524	0.658907	0.107378	8.25988	Purifying selection
transcript:TraesCS3A02G414000.1	transcript:Os01t0908500-02	0.0802404	0.601393	0.133424	10.2634	Purifying selection
transcript:TraesCS3B02G245500.1	transcript:Os01t0601000-00	0.129201	0.654228	0.197486	15.1913	Purifying selection
transcript:TraesCS3B02G269800.1	transcript:Os01t0664100-01	0.103844	0.652272	0.159203	12.2464	Purifying selection
transcript:TraesCS3B02G413100.1	transcript:Os01t0869200-01	0.21125	0.374303	0.564382	43.414	Purifying selection
transcript:TraesCS3B02G416000.1	transcript:Os01t0873700-01	0.0787239	0.480885	0.163706	12.5928	Purifying selection
transcript:TraesCS3B02G416000.1	transcript:Os05t0430700-01	0.0907126	0.853587	0.106272	8.17479	Purifying selection
transcript:TraesCS3B02G440800.1	transcript:Os01t0882300-01	0.0251992	0.524685	0.0480273	3.69441	Purifying selection
transcript:TraesCS3B02G440800.1	transcript:Os05t0424800-01	0.0707524	0.66801	0.105915	8.14733	Purifying selection
transcript:TraesCS3B02G448800.1	transcript:Os01t0908500-02	0.0781551	0.561453	0.139202	10.7078	Purifying selection
transcript:TraesCS3D02G217500.1	transcript:Os01t0601000-00	0.125706	0.638367	0.196917	15.1475	Purifying selection
transcript:TraesCS3D02G373600.1	transcript:Os01t0869200-01	0.196863	0.382343	0.514887	39.6067	Purifying selection
transcript:TraesCS3D02G376700.1	transcript:Os01t0873700-01	0.0800495	0.468638	0.170813	13.1395	Purifying selection
transcript:TraesCS3D02G376700.1	transcript:Os05t0430700-01	0.0901584	0.816142	0.110469	8.49762	Purifying selection
transcript:TraesCS3D02G402700.1	transcript:Os01t0882300-01	0.0251939	0.525149	0.0479748	3.69037	Purifying selection
transcript:TraesCS3D02G402700.1	transcript:Os05t0424800-01	0.0735237	0.696719	0.105529	8.11758	Purifying selection
transcript:TraesCS3D02G408500.1	transcript:Os01t0908500-02	0.0783617	0.547653	0.143087	11.0067	Purifying selection
transcript:TraesCS4A02G215000.1	transcript:Os11t0197400-01	0.067747	0.407868	0.1661	12.777	Purifying selection
transcript:TraesCS4A02G286400.1	transcript:Os03t0684400-01	0.107151	0.495561	0.216222	16.6325	Purifying selection
transcript:TraesCS4B02G027800.1	transcript:Os03t0684400-01	0.100563	0.533149	0.188621	14.5093	Purifying selection
transcript:TraesCS4B02G101200.1	transcript:Os11t0197400-01	0.067747	0.407868	0.1661	12.777	Purifying selection
transcript:TraesCS4D02G025300.1	transcript:Os03t0684400-01	0.104321	0.524127	0.199037	15.3106	Purifying selection
transcript:TraesCS4D02G097900.2	transcript:Os11t0197400-01	0.067747	0.370124	0.183039	14.0799	Purifying selection
transcript:TraesCS5A02G382400.1	transcript:Os03t0742400-01	0.0266932	0.524158	0.0509258	3.91737	Purifying selection
transcript:TraesCS5B02G386300.1	transcript:Os03t0742400-01	0.0266932	0.524158	0.0509258	3.91737	Purifying selection
transcript:TraesCS5D02G391700.1	transcript:Os03t0742400-01	0.0266616	0.599997	0.0444362	3.41817	Purifying selection
transcript:TraesCS7A02G310600.1	transcript:Os08t0130000-00	0.0720846	0.560981	0.128497	9.8844	Purifying selection
transcript:TraesCS7A02G506600.1	transcript:Os06t0650800-01	0.0524746	0.465759	0.112665	8.66652	Purifying selection
transcript:TraesCS7A02G506600.1	transcript:Os06t0650800-01	0.0524746	0.465759	0.112665	8.66652	Purifying selection
transcript:TraesCS7A02G527900.1	transcript:Os06t0715700-01	0.107146	0.550518	0.194628	14.9714	Purifying selection
transcript:TraesCS7B02G210400.1	transcript:Os08t0130000-00	0.0717047	0.606536	0.11822	9.09385	Purifying selection
transcript:TraesCS7B02G414200.1	transcript:Os06t0650800-01	0.0428317	0.526941	0.0812837	6.2526	Purifying selection
transcript:TraesCS7B02G444600.1	transcript:Os06t0715700-01	0.104675	0.535325	0.195535	15.0412	Purifying selection
transcript:TraesCS7D02G494700.1	transcript:Os06t0650800-01	0.0513386	0.455	0.112832	8.67939	Purifying selection
transcript:TraesCS7D02G515800.1	transcript:Os06t0715700-01	0.1003	0.525365	0.190915	14.6857	Purifying selection
					13.672

## Sheet: TaMGTs-Zm.KaKs
Table S2-3 TaMGTs-Z. mays KaKs
Seq_1	Seq_2	Ka	Ks	Ka/Ks	Duplication time/(Mya)	Selective pressure	Note
transcript:TraesCS2D02G567600.1	transcript:Zm00001d002946_T001	0.0471681	0.652671	0.0722694	50.2054	Purifying selection
transcript:TraesCS2D02G567600.1	transcript:Zm00001d002946_T001	0.0471681	0.652671	0.0722694	50.2054	Purifying selection
transcript:TraesCS2A02G354100.1	transcript:Zm00001d003125_T001	0.0645657	0.599672	0.107668	46.1286	Purifying selection
transcript:TraesCS2B02G375200.1	transcript:Zm00001d003125_T001	0.0662723	0.617317	0.107355	47.4859	Purifying selection
transcript:TraesCS2D02G354900.1	transcript:Zm00001d003125_T001	0.0661596	0.600847	0.110111	46.219	Purifying selection
transcript:TraesCS4A02G215000.1	transcript:Zm00001d007307_T001	0.0583519	0.440123	0.132581	33.8556	Purifying selection
transcript:TraesCS4B02G101200.1	transcript:Zm00001d007307_T001	0.0557602	0.460485	0.12109	35.4219	Purifying selection
transcript:TraesCS3B02G416000.1	transcript:Zm00001d010198_T001	0.110782	0.807232	0.137237	62.0947	Purifying selection
transcript:TraesCS3D02G376700.1	transcript:Zm00001d010198_T001	0.105885	0.821663	0.128866	63.2048	Purifying selection
transcript:TraesCS1A02G264700.1	transcript:Zm00001d010230_T001	0.0593411	0.500701	0.118516	38.5154	Purifying selection
transcript:TraesCS1D02G264900.1	transcript:Zm00001d010230_T001	0.0593667	0.478818	0.123986	36.8322	Purifying selection
transcript:TraesCS3D02G402700.1	transcript:Zm00001d010230_T001	0.0689455	0.726071	0.094957	55.8516	Purifying selection
transcript:TraesCS1B02G275400.1	transcript:Zm00001d010230_T002	0.0542967	0.595183	0.0912269	45.7833	Purifying selection
transcript:TraesCS3A02G241600.1	transcript:Zm00001d011519_T001	0.117938	0.674473	0.174859	51.8826	Purifying selection
transcript:TraesCS3B02G269800.1	transcript:Zm00001d011519_T001	0.116911	0.677605	0.172536	52.1235	Purifying selection
transcript:TraesCS3A02G380600.1	transcript:Zm00001d012266_T001	0.537734	1.09457	0.491273	84.1979	Positive selection
transcript:TraesCS3B02G413100.1	transcript:Zm00001d012266_T001	0.540956	1.05207	0.514185	80.9281	Positive selection
transcript:TraesCS7A02G527900.1	transcript:Zm00001d014788_T001	0.142854	0.535684	0.266676	41.2065	Purifying selection
transcript:TraesCS7B02G444600.1	transcript:Zm00001d014788_T001	0.137106	0.541128	0.253371	41.6252	Purifying selection
transcript:TraesCS7D02G515800.1	transcript:Zm00001d014788_T001	0.137612	0.527913	0.260671	40.6087	Purifying selection
transcript:TraesCS1A02G205400.1	transcript:Zm00001d029808_T001	0.107814	0.672009	0.160435	51.693	Purifying selection
transcript:TraesCS1B02G219000.1	transcript:Zm00001d029808_T001	0.112928	0.684403	0.165002	52.6464	Purifying selection
transcript:TraesCS1D02G208700.1	transcript:Zm00001d029808_T001	0.10659	0.668321	0.159489	51.4093	Purifying selection
transcript:TraesCS4A02G286400.1	transcript:Zm00001d033527_T001	0.117925	0.578523	0.203838	44.5018	Purifying selection
transcript:TraesCS4B02G027800.1	transcript:Zm00001d033527_T001	0.115801	0.578013	0.200344	44.4625	Purifying selection
transcript:TraesCS4D02G025300.1	transcript:Zm00001d033527_T001	0.113063	0.599224	0.188683	46.0942	Purifying selection
transcript:TraesCS5A02G382400.1	transcript:Zm00001d033969_T001	0.0281063	0.756841	0.0371364	58.2186	Purifying selection
transcript:TraesCS5B02G386300.1	transcript:Zm00001d033969_T001	0.0281063	0.756841	0.0371364	58.2186	Purifying selection
transcript:TraesCS5D02G391700.1	transcript:Zm00001d033969_T001	0.0280538	0.764339	0.0367033	58.7953	Purifying selection
transcript:TraesCS1A02G264700.1	transcript:Zm00001d038222_T001	0.0625228	0.503016	0.124296	38.6935	Purifying selection
transcript:TraesCS1D02G264900.1	transcript:Zm00001d038222_T001	0.0618775	0.47048	0.13152	36.1908	Purifying selection
transcript:TraesCS3A02G407400.1	transcript:Zm00001d038222_T001	0.0694481	0.682272	0.101789	52.4825	Purifying selection
transcript:TraesCS3D02G402700.1	transcript:Zm00001d038222_T001	0.0722093	0.741636	0.0973649	57.0489	Purifying selection
transcript:TraesCS1B02G275400.1	transcript:Zm00001d038222_T004	0.0558284	0.571605	0.0976696	43.9696	Purifying selection
transcript:TraesCS1A02G333200.1	transcript:Zm00001d038685_T002	0.0631091	0.72773	0.0867205	55.9792	Purifying selection
transcript:TraesCS1B02G346700.1	transcript:Zm00001d038685_T002	0.0673543	0.771497	0.0873035	59.3459	Purifying selection
transcript:TraesCS1D02G335900.1	transcript:Zm00001d038685_T002	0.0660742	0.753637	0.0876738	57.9721	Purifying selection
transcript:TraesCS3A02G414000.1	transcript:Zm00001d042441_T001	0.0773556	0.770205	0.100435	59.2465	Purifying selection
transcript:TraesCS3B02G448800.1	transcript:Zm00001d042441_T001	0.0760966	0.727953	0.104535	55.9964	Purifying selection
transcript:TraesCS3D02G408500.1	transcript:Zm00001d042441_T001	0.0762706	0.756202	0.10086	58.1694	Purifying selection
transcript:TraesCS1B02G275400.1	transcript:Zm00001d042621_T001	0.100616	1.16707	0.0862123	89.7745	Positive selection
transcript:TraesCS3A02G407400.1	transcript:Zm00001d042621_T001	0.0927012	0.791345	0.117144	60.8727	Purifying selection
transcript:TraesCS3B02G440800.1	transcript:Zm00001d042621_T001	0.0927012	0.90113	0.102872	69.3177	Purifying selection
transcript:TraesCS3D02G402700.1	transcript:Zm00001d042621_T001	0.0927012	0.651949	0.142191	50.1499	Purifying selection
transcript:TraesCS1A02G264700.1	transcript:Zm00001d042621_T002	0.0762604	0.67687	0.112666	52.0669	Purifying selection
transcript:TraesCS1D02G264900.1	transcript:Zm00001d042621_T002	0.0734982	0.702924	0.104561	54.071	Purifying selection
transcript:TraesCS3B02G416000.1	transcript:Zm00001d042672_T001	0.177368	0.646019	0.274555	49.6938	Purifying selection
transcript:TraesCS3D02G376700.1	transcript:Zm00001d042672_T001	0.177172	0.635312	0.278873	48.8701	Purifying selection
transcript:TraesCS1A02G205400.1	transcript:Zm00001d047388_T001	0.093254	0.643942	0.144817	49.534	Purifying selection
transcript:TraesCS1B02G219000.1	transcript:Zm00001d047388_T001	0.0929642	0.660499	0.140748	50.8076	Purifying selection
transcript:TraesCS1D02G208700.1	transcript:Zm00001d047388_T001	0.0909527	0.647212	0.14053	49.7855	Purifying selection
transcript:TraesCS4A02G215000.1	transcript:Zm00001d049092_T001	0.0547977	0.436999	0.125396	33.6153	Purifying selection
transcript:TraesCS4B02G101200.1	transcript:Zm00001d049092_T001	0.0528404	0.402	0.131444	30.9231	Purifying selection
transcript:TraesCS7B02G210400.1	transcript:Zm00001d049624_T001	0.0891345	0.639192	0.139449	49.1686	Purifying selection
					51.5585

## Sheet: TaMGTs-Hv.KaKs
Table S2-4 TaMGTs-H. vulgareto KaKs
Seq_1	Seq_2	Ka	Ks	Ka/Ks	Duplication time/(Mya)	Selective pressure	Note
transcript:TraesCS1A02G264700.1	transcript:HORVU1Hr1G065000.1	0.0554612	0.120951	0.458542	9.30393	Purifying selection
transcript:TraesCS1D02G264900.1	transcript:HORVU1Hr1G065000.1	0.0544029	0.123977	0.438815	9.53667	Purifying selection
transcript:TraesCS1B02G275400.1	transcript:HORVU1Hr1G065000.2	0.00918672	0.215906	0.0425496	16.6082	Purifying selection
transcript:TraesCS1A02G333200.1	transcript:HORVU1Hr1G077020.2	0.0181997	0.180591	0.100778	13.8916	Purifying selection
transcript:TraesCS1B02G346700.1	transcript:HORVU1Hr1G077020.2	0.0161146	0.211292	0.0762668	16.2532	Purifying selection
transcript:TraesCS2A02G278100.1	transcript:HORVU2Hr1G068050.1	0.321664	0.643088	0.500187	49.4683	Purifying selection
transcript:TraesCS2B02G295700.1	transcript:HORVU2Hr1G068050.1	0.327015	0.583056	0.560864	44.8504	Purifying selection
transcript:TraesCS2D02G277100.1	transcript:HORVU2Hr1G068050.1	0.319889	0.550793	0.580779	42.3687	Purifying selection
transcript:TraesCS2A02G354100.1	transcript:HORVU2Hr1G086400.1	0.0221459	0.154915	0.142955	11.9166	Purifying selection
transcript:TraesCS2B02G375200.1	transcript:HORVU2Hr1G086400.1	0.0198833	0.164592	0.120804	12.6609	Purifying selection
transcript:TraesCS2D02G354900.1	transcript:HORVU2Hr1G086400.1	0.0192898	0.198911	0.0969772	15.3008	Purifying selection
transcript:TraesCS2B02G617600.1	transcript:HORVU2Hr1G127500.1	0.0533062	0.230617	0.231146	17.7398	Purifying selection
transcript:TraesCS2D02G567600.1	transcript:HORVU2Hr1G127500.1	0.0407508	0.191549	0.212743	14.7345	Purifying selection
transcript:TraesCS3A02G241600.1	transcript:HORVU3Hr1G060290.1	0.0118807	0.172471	0.068885	13.267	Purifying selection
transcript:TraesCS3B02G269800.1	transcript:HORVU3Hr1G060290.1	0.0094813	0.163345	0.0580447	12.565	Purifying selection
transcript:TraesCS3A02G380600.1	transcript:HORVU3Hr1G082870.1	0.112568	0.145602	0.77312	11.2002	Purifying selection
transcript:TraesCS3B02G413100.1	transcript:HORVU3Hr1G082870.1	0.129538	0.158335	0.818122	12.1796	Purifying selection
transcript:TraesCS3D02G373600.1	transcript:HORVU3Hr1G082870.1	0.123154	0.139854	0.880587	10.758	Purifying selection
transcript:TraesCS3A02G380500.1	transcript:HORVU3Hr1G082870.5	0.0835546	0.197061	0.424005	15.1585	Purifying selection
transcript:TraesCS3A02G407400.1	transcript:HORVU3Hr1G091150.3	0.00616526	0.116664	0.0528462	8.97417	Purifying selection
transcript:TraesCS3D02G402700.1	transcript:HORVU3Hr1G091150.3	0.0092651	0.118848	0.0779574	9.14217	Purifying selection
transcript:TraesCS3A02G414000.1	transcript:HORVU3Hr1G092200.1	0.0174615	0.148612	0.117497	11.4317	Purifying selection
transcript:TraesCS3B02G448800.1	transcript:HORVU3Hr1G092200.1	0.0169583	0.169158	0.100251	13.0122	Purifying selection
transcript:TraesCS3D02G408500.1	transcript:HORVU3Hr1G092200.1	0.0164568	0.148488	0.110829	11.4221	Purifying selection
transcript:TraesCS4A02G215000.1	transcript:HORVU4Hr1G043800.1	0.0586467	0.1723	0.340375	13.2538	Purifying selection
transcript:TraesCS4B02G101200.1	transcript:HORVU4Hr1G043800.1	0.0612844	0.16306	0.375841	12.5431	Purifying selection
transcript:TraesCS7A02G310600.1	transcript:HORVU7Hr1G074050.1	0.0174519	0.111315	0.156779	8.56269	Purifying selection
transcript:TraesCS7B02G210400.1	transcript:HORVU7Hr1G074050.1	0.0163825	0.143291	0.11433	11.0224	Purifying selection
transcript:TraesCS7D02G494700.1	transcript:HORVU7Hr1G113400.2	0.0092999	0.192222	0.0483811	14.7863	Purifying selection
					15.997
