# Supplementary material for: Comparative genomics revealed the gene evolution and functional divergence of TaMRS2/CorA/NIPA magnesium transporter families in wheat (Triticum aestivum L.)
Source: Front Plant Sci. 2026 Mar 9;17:1737134. doi: 10.3389/fpls.2026.1737134 (PMC13048270; doi:10.3389/fpls.2026.1737134)
Supplement: Supplementary file 4 [file Table3.xlsx]

## Sheet: Sheet1
Table S3 TaMGTs promoter cis-acting regulatory element
Gene ID	Start	End	cis-acting regulatory element name
transcript:TraesCS1A02G205400.1	807	813	ABA responsive
transcript:TraesCS1A02G205400.1	1305	1311	ABA responsive
transcript:TraesCS1A02G205400.1	1701	1707	ABA responsive
transcript:TraesCS1A02G264700.1	488	494	ABA responsive
transcript:TraesCS1A02G264700.1	1151	1157	ABA responsive
transcript:TraesCS1A02G333200.1	103	109	ABA responsive
transcript:TraesCS1A02G333200.1	1713	1719	ABA responsive
transcript:TraesCS1B02G219000.1	344	350	ABA responsive
transcript:TraesCS1B02G219000.1	389	395	ABA responsive
transcript:TraesCS1B02G219000.1	1329	1335	ABA responsive
transcript:TraesCS1B02G275400.1	308	314	ABA responsive
transcript:TraesCS1B02G346700.1	674	680	ABA responsive
transcript:TraesCS1B02G346700.1	1315	1321	ABA responsive
transcript:TraesCS1B02G346700.1	1606	1612	ABA responsive
transcript:TraesCS1B02G346700.1	1628	1634	ABA responsive
transcript:TraesCS1D02G208700.1	1167	1173	ABA responsive
transcript:TraesCS1D02G264900.1	94	100	ABA responsive
transcript:TraesCS1D02G264900.1	1284	1290	ABA responsive
transcript:TraesCS1D02G335900.1	758	764	ABA responsive
transcript:TraesCS1D02G335900.1	1216	1222	ABA responsive
transcript:TraesCS1D02G335900.1	1582	1588	ABA responsive
transcript:TraesCS2A02G278100.1	593	599	ABA responsive
transcript:TraesCS2A02G278100.1	730	736	ABA responsive
transcript:TraesCS2A02G278100.1	1122	1128	ABA responsive
transcript:TraesCS2A02G278100.1	1192	1198	ABA responsive
transcript:TraesCS2A02G278100.1	1566	1572	ABA responsive
transcript:TraesCS2A02G278100.1	1601	1607	ABA responsive
transcript:TraesCS2A02G278100.1	1966	1972	ABA responsive
transcript:TraesCS2A02G354100.1	350	356	ABA responsive
transcript:TraesCS2A02G354100.1	679	685	ABA responsive
transcript:TraesCS2A02G354100.1	763	769	ABA responsive
transcript:TraesCS2A02G354100.1	1705	1711	ABA responsive
transcript:TraesCS2A02G354100.1	1828	1834	ABA responsive
transcript:TraesCS2A02G354100.1	1833	1839	ABA responsive
transcript:TraesCS2A02G557600.1	216	222	ABA responsive
transcript:TraesCS2A02G557600.1	291	297	ABA responsive
transcript:TraesCS2B02G295700.1	591	597	ABA responsive
transcript:TraesCS2B02G295700.1	728	734	ABA responsive
transcript:TraesCS2B02G295700.1	1125	1131	ABA responsive
transcript:TraesCS2B02G295700.1	1180	1186	ABA responsive
transcript:TraesCS2B02G295700.1	1538	1544	ABA responsive
transcript:TraesCS2B02G295700.1	1960	1966	ABA responsive
transcript:TraesCS2B02G375200.1	482	488	ABA responsive
transcript:TraesCS2B02G375200.1	1840	1846	ABA responsive
transcript:TraesCS2D02G277100.1	630	636	ABA responsive
transcript:TraesCS2D02G277100.1	759	765	ABA responsive
transcript:TraesCS2D02G277100.1	1064	1070	ABA responsive
transcript:TraesCS2D02G277100.1	1147	1153	ABA responsive
transcript:TraesCS2D02G277100.1	1213	1219	ABA responsive
transcript:TraesCS2D02G277100.1	1570	1576	ABA responsive
transcript:TraesCS2D02G277100.1	1605	1611	ABA responsive
transcript:TraesCS2D02G277100.1	1966	1972	ABA responsive
transcript:TraesCS2D02G354900.1	1833	1839	ABA responsive
transcript:TraesCS2D02G567600.1	561	567	ABA responsive
transcript:TraesCS2D02G567600.1	1064	1070	ABA responsive
transcript:TraesCS2D02G567600.1	1561	1567	ABA responsive
transcript:TraesCS2D02G567600.1	1761	1767	ABA responsive
transcript:TraesCS3A02G215500.1	204	210	ABA responsive
transcript:TraesCS3A02G215500.1	1792	1798	ABA responsive
transcript:TraesCS3A02G241600.1	832	838	ABA responsive
transcript:TraesCS3A02G241600.1	1255	1261	ABA responsive
transcript:TraesCS3A02G241600.1	1959	1965	ABA responsive
transcript:TraesCS3A02G380500.1	261	267	ABA responsive
transcript:TraesCS3A02G380500.1	1506	1512	ABA responsive
transcript:TraesCS3A02G380500.1	1666	1672	ABA responsive
transcript:TraesCS3A02G380500.1	1848	1854	ABA responsive
transcript:TraesCS3A02G380500.1	1947	1953	ABA responsive
transcript:TraesCS3A02G380600.1	630	636	ABA responsive
transcript:TraesCS3A02G380600.1	1696	1702	ABA responsive
transcript:TraesCS3A02G380600.1	1967	1973	ABA responsive
transcript:TraesCS3A02G383600.1	109	115	ABA responsive
transcript:TraesCS3A02G383600.1	1234	1240	ABA responsive
transcript:TraesCS3A02G407400.1	1132	1138	ABA responsive
transcript:TraesCS3A02G414000.1	111	117	ABA responsive
transcript:TraesCS3A02G414000.1	776	782	ABA responsive
transcript:TraesCS3B02G245500.1	309	315	ABA responsive
transcript:TraesCS3B02G245500.1	502	508	ABA responsive
transcript:TraesCS3B02G245500.1	1790	1796	ABA responsive
transcript:TraesCS3B02G269800.1	83	89	ABA responsive
transcript:TraesCS3B02G269800.1	192	198	ABA responsive
transcript:TraesCS3B02G269800.1	962	968	ABA responsive
transcript:TraesCS3B02G269800.1	1010	1016	ABA responsive
transcript:TraesCS3B02G269800.1	1125	1131	ABA responsive
transcript:TraesCS3B02G269800.1	1242	1248	ABA responsive
transcript:TraesCS3B02G269800.1	1873	1879	ABA responsive
transcript:TraesCS3B02G269800.1	1958	1964	ABA responsive
transcript:TraesCS3B02G413100.1	1645	1651	ABA responsive
transcript:TraesCS3B02G413100.1	1815	1821	ABA responsive
transcript:TraesCS3B02G413100.1	1957	1963	ABA responsive
transcript:TraesCS3B02G413200.1	477	483	ABA responsive
transcript:TraesCS3B02G413200.1	643	649	ABA responsive
transcript:TraesCS3B02G413200.1	1714	1720	ABA responsive
transcript:TraesCS3B02G413200.1	1757	1763	ABA responsive
transcript:TraesCS3B02G413200.1	1964	1970	ABA responsive
transcript:TraesCS3B02G416000.1	1618	1624	ABA responsive
transcript:TraesCS3B02G448800.1	595	601	ABA responsive
transcript:TraesCS3D02G217500.1	428	434	ABA responsive
transcript:TraesCS3D02G217500.1	1594	1600	ABA responsive
transcript:TraesCS3D02G217500.1	1799	1805	ABA responsive
transcript:TraesCS3D02G241800.2	365	371	ABA responsive
transcript:TraesCS3D02G241800.2	1248	1254	ABA responsive
transcript:TraesCS3D02G241800.2	1957	1963	ABA responsive
transcript:TraesCS3D02G373600.1	1677	1683	ABA responsive
transcript:TraesCS3D02G373600.1	1850	1856	ABA responsive
transcript:TraesCS3D02G373600.1	1947	1953	ABA responsive
transcript:TraesCS3D02G373700.1	297	303	ABA responsive
transcript:TraesCS3D02G373700.1	1241	1247	ABA responsive
transcript:TraesCS3D02G373700.1	1704	1710	ABA responsive
transcript:TraesCS3D02G373700.1	1967	1973	ABA responsive
transcript:TraesCS3D02G376700.1	1609	1615	ABA responsive
transcript:TraesCS3D02G376700.1	1629	1635	ABA responsive
transcript:TraesCS3D02G402700.1	556	562	ABA responsive
transcript:TraesCS3D02G402700.1	653	659	ABA responsive
transcript:TraesCS3D02G402700.1	732	738	ABA responsive
transcript:TraesCS3D02G402700.1	782	788	ABA responsive
transcript:TraesCS3D02G402700.1	936	942	ABA responsive
transcript:TraesCS3D02G402700.1	1058	1064	ABA responsive
transcript:TraesCS3D02G408500.1	750	756	ABA responsive
transcript:TraesCS4A02G215000.1	572	578	ABA responsive
transcript:TraesCS4A02G215000.1	721	727	ABA responsive
transcript:TraesCS4A02G286400.1	936	942	ABA responsive
transcript:TraesCS4A02G286400.1	1777	1783	ABA responsive
transcript:TraesCS4B02G027800.1	835	841	ABA responsive
transcript:TraesCS4B02G027800.1	1178	1184	ABA responsive
transcript:TraesCS4B02G027800.1	1595	1601	ABA responsive
transcript:TraesCS4B02G101200.1	723	729	ABA responsive
transcript:TraesCS4D02G097900.2	571	577	ABA responsive
transcript:TraesCS4D02G097900.2	1576	1582	ABA responsive
transcript:TraesCS5A02G382400.1	627	633	ABA responsive
transcript:TraesCS5A02G382400.1	1924	1930	ABA responsive
transcript:TraesCS5B02G386300.1	1934	1940	ABA responsive
transcript:TraesCS5D02G391700.1	786	792	ABA responsive
transcript:TraesCS5D02G391700.1	1933	1939	ABA responsive
transcript:TraesCS6A02G189200.1	1167	1173	ABA responsive
transcript:TraesCS6A02G194800.1	278	284	ABA responsive
transcript:TraesCS6A02G194800.1	602	608	ABA responsive
transcript:TraesCS6A02G194800.1	839	845	ABA responsive
transcript:TraesCS6B02G215400.1	639	645	ABA responsive
transcript:TraesCS6B02G220700.1	120	126	ABA responsive
transcript:TraesCS6D02G177800.1	128	134	ABA responsive
transcript:TraesCS6D02G177800.1	345	351	ABA responsive
transcript:TraesCS6D02G177800.1	1348	1354	ABA responsive
transcript:TraesCS6D02G182700.1	302	308	ABA responsive
transcript:TraesCS6D02G182700.1	771	777	ABA responsive
transcript:TraesCS7A02G310600.1	644	650	ABA responsive
transcript:TraesCS7A02G310600.1	1275	1281	ABA responsive
transcript:TraesCS7A02G310600.1	1875	1881	ABA responsive
transcript:TraesCS7A02G506600.1	683	689	ABA responsive
transcript:TraesCS7A02G506600.1	1860	1866	ABA responsive
transcript:TraesCS7A02G527900.1	150	156	ABA responsive
transcript:TraesCS7A02G527900.1	1385	1391	ABA responsive
transcript:TraesCS7A02G527900.1	1577	1583	ABA responsive
transcript:TraesCS7A02G527900.1	1692	1698	ABA responsive
transcript:TraesCS7B02G210400.1	1620	1626	ABA responsive
transcript:TraesCS7B02G210400.1	1876	1882	ABA responsive
transcript:TraesCS7B02G414200.1	207	213	ABA responsive
transcript:TraesCS7B02G414200.1	506	512	ABA responsive
transcript:TraesCS7B02G414200.1	1917	1923	ABA responsive
transcript:TraesCS7B02G444600.1	911	917	ABA responsive
transcript:TraesCS7B02G444600.1	955	961	ABA responsive
transcript:TraesCS7B02G444600.1	1317	1323	ABA responsive
transcript:TraesCS7B02G444600.1	1442	1448	ABA responsive
transcript:TraesCS7B02G444600.1	1521	1527	ABA responsive
transcript:TraesCS7D02G307100.2	479	485	ABA responsive
transcript:TraesCS7D02G307100.2	845	851	ABA responsive
transcript:TraesCS7D02G307100.2	1365	1371	ABA responsive
transcript:TraesCS7D02G307100.2	1615	1621	ABA responsive
transcript:TraesCS7D02G307100.2	1875	1881	ABA responsive
transcript:TraesCS7D02G494700.1	597	603	ABA responsive
transcript:TraesCS7D02G494700.1	738	744	ABA responsive
transcript:TraesCS7D02G515800.1	8	14	ABA responsive
transcript:TraesCS7D02G515800.1	376	382	ABA responsive
transcript:TraesCS7D02G515800.1	937	943	ABA responsive
transcript:TraesCS7D02G515800.1	1397	1403	ABA responsive
transcript:TraesCS7D02G515800.1	1557	1563	ABA responsive
transcript:TraesCS1A02G205400.1	567	573	Auxin responsive
transcript:TraesCS1A02G205400.1	1964	1970	Auxin responsive
transcript:TraesCS1B02G219000.1	1965	1971	Auxin responsive
transcript:TraesCS1B02G275400.1	1105	1111	Auxin responsive
transcript:TraesCS1D02G208700.1	1958	1964	Auxin responsive
transcript:TraesCS2A02G278100.1	1493	1499	Auxin responsive
transcript:TraesCS2A02G278100.1	1845	1851	Auxin responsive
transcript:TraesCS2A02G354100.1	1359	1365	Auxin responsive
transcript:TraesCS2A02G354100.1	1811	1817	Auxin responsive
transcript:TraesCS2A02G557600.1	1845	1851	Auxin responsive
transcript:TraesCS2A02G557600.1	1984	1990	Auxin responsive
transcript:TraesCS2B02G295700.1	1470	1476	Auxin responsive
transcript:TraesCS2B02G375200.1	1019	1025	Auxin responsive
transcript:TraesCS2B02G375200.1	1818	1824	Auxin responsive
transcript:TraesCS2B02G617600.1	1842	1848	Auxin responsive
transcript:TraesCS2D02G277100.1	1499	1505	Auxin responsive
transcript:TraesCS2D02G354900.1	1028	1034	Auxin responsive
transcript:TraesCS2D02G354900.1	1807	1813	Auxin responsive
transcript:TraesCS2D02G567600.1	756	762	Auxin responsive
transcript:TraesCS2D02G567600.1	875	881	Auxin responsive
transcript:TraesCS2D02G567600.1	944	950	Auxin responsive
transcript:TraesCS3A02G380500.1	122	128	Auxin responsive
transcript:TraesCS3A02G380600.1	944	950	Auxin responsive
transcript:TraesCS3A02G380600.1	999	1005	Auxin responsive
transcript:TraesCS3A02G380600.1	1589	1595	Auxin responsive
transcript:TraesCS3B02G245500.1	1054	1060	Auxin responsive
transcript:TraesCS3B02G416000.1	337	343	Auxin responsive
transcript:TraesCS3B02G416000.1	1871	1877	Auxin responsive
transcript:TraesCS3D02G217500.1	944	950	Auxin responsive
transcript:TraesCS3D02G241800.2	1049	1055	Auxin responsive
transcript:TraesCS3D02G373600.1	1590	1596	Auxin responsive
transcript:TraesCS3D02G376700.1	1858	1864	Auxin responsive
transcript:TraesCS3D02G402700.1	399	405	Auxin responsive
transcript:TraesCS3D02G402700.1	675	681	Auxin responsive
transcript:TraesCS4A02G286400.1	309	315	Auxin responsive
transcript:TraesCS4A02G286400.1	1152	1158	Auxin responsive
transcript:TraesCS4A02G286400.1	1425	1431	Auxin responsive
transcript:TraesCS4A02G286400.1	1545	1551	Auxin responsive
transcript:TraesCS4B02G027800.1	1575	1581	Auxin responsive
transcript:TraesCS5A02G382400.1	437	443	Auxin responsive
transcript:TraesCS5A02G382400.1	626	632	Auxin responsive
transcript:TraesCS5A02G382400.1	1785	1791	Auxin responsive
transcript:TraesCS5B02G386300.1	1810	1816	Auxin responsive
transcript:TraesCS5D02G391700.1	1784	1790	Auxin responsive
transcript:TraesCS6A02G189200.1	1207	1213	Auxin responsive
transcript:TraesCS6A02G194800.1	194	200	Auxin responsive
transcript:TraesCS6A02G194800.1	1231	1237	Auxin responsive
transcript:TraesCS6B02G215400.1	487	493	Auxin responsive
transcript:TraesCS6B02G220700.1	307	313	Auxin responsive
transcript:TraesCS6D02G177800.1	1201	1207	Auxin responsive
transcript:TraesCS7A02G506600.1	723	729	Auxin responsive
transcript:TraesCS7A02G527900.1	1094	1100	Auxin responsive
transcript:TraesCS7B02G414200.1	1612	1618	Auxin responsive
transcript:TraesCS1B02G219000.1	158	164	Circadian control
transcript:TraesCS2D02G354900.1	928	934	Circadian control
transcript:TraesCS3B02G440800.1	770	776	Circadian control
transcript:TraesCS3D02G373600.1	155	161	Circadian control
transcript:TraesCS4D02G097900.2	246	252	Circadian control
transcript:TraesCS5A02G382400.1	72	78	Circadian control
transcript:TraesCS5B02G386300.1	289	295	Circadian control
transcript:TraesCS6B02G215400.1	1771	1777	Circadian control
transcript:TraesCS6D02G182700.1	469	475	Circadian control
transcript:TraesCS1A02G333200.1	1194	1200	Endosperm specific regulation
transcript:TraesCS3A02G380500.1	1616	1622	Endosperm specific regulation
transcript:TraesCS3A02G380600.1	1047	1053	Endosperm specific regulation
transcript:TraesCS3A02G383600.1	1299	1305	Endosperm specific regulation
transcript:TraesCS3A02G407400.1	1054	1060	Endosperm specific regulation
transcript:TraesCS3B02G413100.1	1406	1412	Endosperm specific regulation
transcript:TraesCS3B02G413200.1	886	892	Endosperm specific regulation
transcript:TraesCS3B02G416000.1	1686	1692	Endosperm specific regulation
transcript:TraesCS3D02G376700.1	1677	1683	Endosperm specific regulation
transcript:TraesCS6A02G194800.1	1787	1793	Endosperm specific regulation
transcript:TraesCS6B02G220700.1	807	813	Endosperm specific regulation
transcript:TraesCS6D02G182700.1	37	43	Endosperm specific regulation
transcript:TraesCS6D02G182700.1	512	518	Endosperm specific regulation
transcript:TraesCS1A02G205400.1	504	510	Gibberellin responsive
transcript:TraesCS1A02G333200.1	952	958	Gibberellin responsive
transcript:TraesCS1A02G333200.1	1328	1334	Gibberellin responsive
transcript:TraesCS1B02G275400.1	1367	1373	Gibberellin responsive
transcript:TraesCS1B02G346700.1	1233	1239	Gibberellin responsive
transcript:TraesCS1B02G346700.1	1355	1361	Gibberellin responsive
transcript:TraesCS1D02G208700.1	441	447	Gibberellin responsive
transcript:TraesCS1D02G335900.1	361	367	Gibberellin responsive
transcript:TraesCS1D02G335900.1	487	493	Gibberellin responsive
transcript:TraesCS1D02G335900.1	1156	1162	Gibberellin responsive
transcript:TraesCS2A02G278100.1	1344	1350	Gibberellin responsive
transcript:TraesCS2A02G278100.1	1623	1629	Gibberellin responsive
transcript:TraesCS2B02G295700.1	1450	1456	Gibberellin responsive
transcript:TraesCS2B02G295700.1	1613	1619	Gibberellin responsive
transcript:TraesCS2D02G277100.1	1627	1633	Gibberellin responsive
transcript:TraesCS2D02G567600.1	827	833	Gibberellin responsive
transcript:TraesCS3A02G215500.1	1628	1634	Gibberellin responsive
transcript:TraesCS3A02G241600.1	317	323	Gibberellin responsive
transcript:TraesCS3A02G241600.1	562	568	Gibberellin responsive
transcript:TraesCS3A02G241600.1	931	937	Gibberellin responsive
transcript:TraesCS3A02G380600.1	1106	1112	Gibberellin responsive
transcript:TraesCS3A02G383600.1	203	209	Gibberellin responsive
transcript:TraesCS3A02G407400.1	242	248	Gibberellin responsive
transcript:TraesCS3A02G407400.1	525	531	Gibberellin responsive
transcript:TraesCS3A02G414000.1	407	413	Gibberellin responsive
transcript:TraesCS3B02G245500.1	1853	1859	Gibberellin responsive
transcript:TraesCS3B02G440800.1	1466	1472	Gibberellin responsive
transcript:TraesCS3B02G440800.1	1524	1530	Gibberellin responsive
transcript:TraesCS3B02G448800.1	89	95	Gibberellin responsive
transcript:TraesCS3D02G217500.1	287	293	Gibberellin responsive
transcript:TraesCS3D02G217500.1	827	833	Gibberellin responsive
transcript:TraesCS3D02G241800.2	425	431	Gibberellin responsive
transcript:TraesCS3D02G373700.1	337	343	Gibberellin responsive
transcript:TraesCS3D02G376700.1	573	579	Gibberellin responsive
transcript:TraesCS3D02G376700.1	1778	1784	Gibberellin responsive
transcript:TraesCS4B02G027800.1	215	221	Gibberellin responsive
transcript:TraesCS5A02G382400.1	1409	1415	Gibberellin responsive
transcript:TraesCS5B02G386300.1	1340	1346	Gibberellin responsive
transcript:TraesCS5D02G391700.1	926	932	Gibberellin responsive
transcript:TraesCS5D02G391700.1	1386	1392	Gibberellin responsive
transcript:TraesCS6A02G194800.1	1827	1833	Gibberellin responsive
transcript:TraesCS6B02G215400.1	260	266	Gibberellin responsive
transcript:TraesCS6B02G215400.1	855	861	Gibberellin responsive
transcript:TraesCS6B02G220700.1	847	853	Gibberellin responsive
transcript:TraesCS7B02G414200.1	564	570	Gibberellin responsive
transcript:TraesCS7B02G444600.1	828	834	Gibberellin responsive
transcript:TraesCS7D02G307100.2	1345	1351	Gibberellin responsive
transcript:TraesCS1A02G205400.1	69	75	Light responsive
transcript:TraesCS1A02G205400.1	166	172	Light responsive
transcript:TraesCS1A02G205400.1	427	433	Light responsive
transcript:TraesCS1A02G205400.1	536	542	Light responsive
transcript:TraesCS1A02G205400.1	688	694	Light responsive
transcript:TraesCS1A02G205400.1	729	735	Light responsive
transcript:TraesCS1A02G205400.1	1099	1105	Light responsive
transcript:TraesCS1A02G205400.1	1199	1205	Light responsive
transcript:TraesCS1A02G205400.1	1260	1266	Light responsive
transcript:TraesCS1A02G205400.1	1674	1680	Light responsive
transcript:TraesCS1A02G205400.1	1755	1761	Light responsive
transcript:TraesCS1A02G205400.1	1984	1990	Light responsive
transcript:TraesCS1A02G264700.1	179	185	Light responsive
transcript:TraesCS1A02G264700.1	1661	1667	Light responsive
transcript:TraesCS1A02G264700.1	1689	1695	Light responsive
transcript:TraesCS1A02G264700.1	1781	1787	Light responsive
transcript:TraesCS1A02G264700.1	1821	1827	Light responsive
transcript:TraesCS1A02G333200.1	165	171	Light responsive
transcript:TraesCS1A02G333200.1	522	528	Light responsive
transcript:TraesCS1A02G333200.1	590	596	Light responsive
transcript:TraesCS1A02G333200.1	802	808	Light responsive
transcript:TraesCS1A02G333200.1	1048	1054	Light responsive
transcript:TraesCS1A02G333200.1	1067	1073	Light responsive
transcript:TraesCS1A02G333200.1	1694	1700	Light responsive
transcript:TraesCS1A02G333200.1	1808	1814	Light responsive
transcript:TraesCS1A02G333200.1	1894	1900	Light responsive
transcript:TraesCS1B02G219000.1	409	415	Light responsive
transcript:TraesCS1B02G219000.1	1567	1573	Light responsive
transcript:TraesCS1B02G219000.1	1804	1810	Light responsive
transcript:TraesCS1B02G219000.1	1827	1833	Light responsive
transcript:TraesCS1B02G275400.1	645	651	Light responsive
transcript:TraesCS1B02G275400.1	1502	1508	Light responsive
transcript:TraesCS1B02G275400.1	1725	1731	Light responsive
transcript:TraesCS1B02G275400.1	1767	1773	Light responsive
transcript:TraesCS1B02G275400.1	1862	1868	Light responsive
transcript:TraesCS1B02G275400.1	1902	1908	Light responsive
transcript:TraesCS1B02G346700.1	22	28	Light responsive
transcript:TraesCS1B02G346700.1	120	126	Light responsive
transcript:TraesCS1B02G346700.1	653	659	Light responsive
transcript:TraesCS1B02G346700.1	912	918	Light responsive
transcript:TraesCS1B02G346700.1	942	948	Light responsive
transcript:TraesCS1B02G346700.1	1316	1322	Light responsive
transcript:TraesCS1D02G208700.1	102	108	Light responsive
transcript:TraesCS1D02G208700.1	473	479	Light responsive
transcript:TraesCS1D02G208700.1	624	630	Light responsive
transcript:TraesCS1D02G208700.1	1048	1054	Light responsive
transcript:TraesCS1D02G208700.1	1220	1226	Light responsive
transcript:TraesCS1D02G208700.1	1666	1672	Light responsive
transcript:TraesCS1D02G208700.1	1978	1984	Light responsive
transcript:TraesCS1D02G264900.1	1263	1269	Light responsive
transcript:TraesCS1D02G264900.1	1772	1778	Light responsive
transcript:TraesCS1D02G264900.1	1889	1895	Light responsive
transcript:TraesCS1D02G335900.1	14	20	Light responsive
transcript:TraesCS1D02G335900.1	338	344	Light responsive
transcript:TraesCS1D02G335900.1	579	585	Light responsive
transcript:TraesCS1D02G335900.1	822	828	Light responsive
transcript:TraesCS1D02G335900.1	842	848	Light responsive
transcript:TraesCS1D02G335900.1	1134	1140	Light responsive
transcript:TraesCS1D02G335900.1	1197	1203	Light responsive
transcript:TraesCS1D02G335900.1	1801	1807	Light responsive
transcript:TraesCS1D02G335900.1	1887	1893	Light responsive
transcript:TraesCS2A02G278100.1	322	328	Light responsive
transcript:TraesCS2A02G278100.1	751	757	Light responsive
transcript:TraesCS2A02G278100.1	1142	1148	Light responsive
transcript:TraesCS2A02G278100.1	1383	1389	Light responsive
transcript:TraesCS2A02G354100.1	87	93	Light responsive
transcript:TraesCS2A02G354100.1	581	587	Light responsive
transcript:TraesCS2A02G354100.1	720	726	Light responsive
transcript:TraesCS2A02G354100.1	911	917	Light responsive
transcript:TraesCS2A02G354100.1	1047	1053	Light responsive
transcript:TraesCS2A02G354100.1	1316	1322	Light responsive
transcript:TraesCS2A02G354100.1	1898	1904	Light responsive
transcript:TraesCS2A02G354100.1	1987	1993	Light responsive
transcript:TraesCS2A02G557600.1	473	479	Light responsive
transcript:TraesCS2A02G557600.1	865	871	Light responsive
transcript:TraesCS2A02G557600.1	1215	1221	Light responsive
transcript:TraesCS2A02G557600.1	1388	1394	Light responsive
transcript:TraesCS2A02G557600.1	1718	1724	Light responsive
transcript:TraesCS2A02G557600.1	1880	1886	Light responsive
transcript:TraesCS2B02G295700.1	297	303	Light responsive
transcript:TraesCS2B02G295700.1	442	448	Light responsive
transcript:TraesCS2B02G295700.1	748	754	Light responsive
transcript:TraesCS2B02G295700.1	1356	1362	Light responsive
transcript:TraesCS2B02G375200.1	524	530	Light responsive
transcript:TraesCS2B02G375200.1	715	721	Light responsive
transcript:TraesCS2B02G375200.1	853	859	Light responsive
transcript:TraesCS2B02G375200.1	1266	1272	Light responsive
transcript:TraesCS2B02G375200.1	1697	1703	Light responsive
transcript:TraesCS2B02G375200.1	1987	1993	Light responsive
transcript:TraesCS2B02G617600.1	46	52	Light responsive
transcript:TraesCS2B02G617600.1	370	376	Light responsive
transcript:TraesCS2B02G617600.1	426	432	Light responsive
transcript:TraesCS2B02G617600.1	478	484	Light responsive
transcript:TraesCS2B02G617600.1	707	713	Light responsive
transcript:TraesCS2B02G617600.1	887	893	Light responsive
transcript:TraesCS2B02G617600.1	1066	1072	Light responsive
transcript:TraesCS2B02G617600.1	1235	1241	Light responsive
transcript:TraesCS2B02G617600.1	1621	1627	Light responsive
transcript:TraesCS2B02G617600.1	1875	1881	Light responsive
transcript:TraesCS2D02G277100.1	343	349	Light responsive
transcript:TraesCS2D02G277100.1	770	776	Light responsive
transcript:TraesCS2D02G277100.1	1243	1249	Light responsive
transcript:TraesCS2D02G277100.1	1389	1395	Light responsive
transcript:TraesCS2D02G354900.1	725	731	Light responsive
transcript:TraesCS2D02G354900.1	864	870	Light responsive
transcript:TraesCS2D02G354900.1	1691	1697	Light responsive
transcript:TraesCS2D02G354900.1	1987	1993	Light responsive
transcript:TraesCS2D02G567600.1	1157	1163	Light responsive
transcript:TraesCS2D02G567600.1	1383	1389	Light responsive
transcript:TraesCS2D02G567600.1	1482	1488	Light responsive
transcript:TraesCS3A02G215500.1	1091	1097	Light responsive
transcript:TraesCS3A02G215500.1	1136	1142	Light responsive
transcript:TraesCS3A02G215500.1	1359	1365	Light responsive
transcript:TraesCS3A02G215500.1	1868	1874	Light responsive
transcript:TraesCS3A02G241600.1	17	23	Light responsive
transcript:TraesCS3A02G241600.1	85	91	Light responsive
transcript:TraesCS3A02G241600.1	348	354	Light responsive
transcript:TraesCS3A02G241600.1	967	973	Light responsive
transcript:TraesCS3A02G241600.1	1347	1353	Light responsive
transcript:TraesCS3A02G241600.1	1417	1423	Light responsive
transcript:TraesCS3A02G241600.1	1476	1482	Light responsive
transcript:TraesCS3A02G241600.1	1496	1502	Light responsive
transcript:TraesCS3A02G241600.1	1584	1590	Light responsive
transcript:TraesCS3A02G241600.1	1836	1842	Light responsive
transcript:TraesCS3A02G380500.1	237	243	Light responsive
transcript:TraesCS3A02G380500.1	703	709	Light responsive
transcript:TraesCS3A02G380500.1	815	821	Light responsive
transcript:TraesCS3A02G380500.1	1557	1563	Light responsive
transcript:TraesCS3A02G380500.1	1759	1765	Light responsive
transcript:TraesCS3A02G380500.1	1828	1834	Light responsive
transcript:TraesCS3A02G380600.1	479	485	Light responsive
transcript:TraesCS3A02G380600.1	587	593	Light responsive
transcript:TraesCS3A02G380600.1	933	939	Light responsive
transcript:TraesCS3A02G383600.1	742	748	Light responsive
transcript:TraesCS3A02G383600.1	940	946	Light responsive
transcript:TraesCS3A02G383600.1	1009	1015	Light responsive
transcript:TraesCS3A02G383600.1	1096	1102	Light responsive
transcript:TraesCS3A02G383600.1	1167	1173	Light responsive
transcript:TraesCS3A02G383600.1	1515	1521	Light responsive
transcript:TraesCS3A02G407400.1	349	355	Light responsive
transcript:TraesCS3A02G407400.1	757	763	Light responsive
transcript:TraesCS3A02G407400.1	889	895	Light responsive
transcript:TraesCS3A02G407400.1	1858	1864	Light responsive
transcript:TraesCS3A02G414000.1	202	208	Light responsive
transcript:TraesCS3A02G414000.1	346	352	Light responsive
transcript:TraesCS3A02G414000.1	366	372	Light responsive
transcript:TraesCS3A02G414000.1	427	433	Light responsive
transcript:TraesCS3A02G414000.1	564	570	Light responsive
transcript:TraesCS3A02G414000.1	658	664	Light responsive
transcript:TraesCS3A02G414000.1	736	742	Light responsive
transcript:TraesCS3A02G414000.1	1040	1046	Light responsive
transcript:TraesCS3A02G414000.1	1872	1878	Light responsive
transcript:TraesCS3A02G414000.1	1892	1898	Light responsive
transcript:TraesCS3B02G245500.1	376	382	Light responsive
transcript:TraesCS3B02G245500.1	453	459	Light responsive
transcript:TraesCS3B02G245500.1	482	488	Light responsive
transcript:TraesCS3B02G245500.1	1149	1155	Light responsive
transcript:TraesCS3B02G245500.1	1296	1302	Light responsive
transcript:TraesCS3B02G245500.1	1521	1527	Light responsive
transcript:TraesCS3B02G245500.1	1603	1609	Light responsive
transcript:TraesCS3B02G269800.1	212	218	Light responsive
transcript:TraesCS3B02G269800.1	763	769	Light responsive
transcript:TraesCS3B02G269800.1	798	804	Light responsive
transcript:TraesCS3B02G269800.1	1005	1011	Light responsive
transcript:TraesCS3B02G269800.1	1098	1104	Light responsive
transcript:TraesCS3B02G269800.1	1309	1315	Light responsive
transcript:TraesCS3B02G269800.1	1468	1474	Light responsive
transcript:TraesCS3B02G269800.1	1576	1582	Light responsive
transcript:TraesCS3B02G269800.1	1839	1845	Light responsive
transcript:TraesCS3B02G413100.1	1104	1110	Light responsive
transcript:TraesCS3B02G413100.1	1233	1239	Light responsive
transcript:TraesCS3B02G413100.1	1314	1320	Light responsive
transcript:TraesCS3B02G413200.1	196	202	Light responsive
transcript:TraesCS3B02G416000.1	395	401	Light responsive
transcript:TraesCS3B02G416000.1	759	765	Light responsive
transcript:TraesCS3B02G416000.1	1012	1018	Light responsive
transcript:TraesCS3B02G416000.1	1256	1262	Light responsive
transcript:TraesCS3B02G416000.1	1298	1304	Light responsive
transcript:TraesCS3B02G416000.1	1340	1346	Light responsive
transcript:TraesCS3B02G416000.1	1554	1560	Light responsive
transcript:TraesCS3B02G416000.1	1851	1857	Light responsive
transcript:TraesCS3B02G440800.1	266	272	Light responsive
transcript:TraesCS3B02G440800.1	1004	1010	Light responsive
transcript:TraesCS3B02G440800.1	1225	1231	Light responsive
transcript:TraesCS3B02G440800.1	1254	1260	Light responsive
transcript:TraesCS3B02G440800.1	1333	1339	Light responsive
transcript:TraesCS3B02G440800.1	1843	1849	Light responsive
transcript:TraesCS3B02G448800.1	360	366	Light responsive
transcript:TraesCS3B02G448800.1	450	456	Light responsive
transcript:TraesCS3B02G448800.1	501	507	Light responsive
transcript:TraesCS3D02G217500.1	578	584	Light responsive
transcript:TraesCS3D02G217500.1	735	741	Light responsive
transcript:TraesCS3D02G217500.1	787	793	Light responsive
transcript:TraesCS3D02G217500.1	971	977	Light responsive
transcript:TraesCS3D02G217500.1	1053	1059	Light responsive
transcript:TraesCS3D02G217500.1	1135	1141	Light responsive
transcript:TraesCS3D02G217500.1	1631	1637	Light responsive
transcript:TraesCS3D02G217500.1	1877	1883	Light responsive
transcript:TraesCS3D02G241800.2	274	280	Light responsive
transcript:TraesCS3D02G241800.2	587	593	Light responsive
transcript:TraesCS3D02G241800.2	717	723	Light responsive
transcript:TraesCS3D02G241800.2	1314	1320	Light responsive
transcript:TraesCS3D02G241800.2	1464	1470	Light responsive
transcript:TraesCS3D02G241800.2	1484	1490	Light responsive
transcript:TraesCS3D02G241800.2	1572	1578	Light responsive
transcript:TraesCS3D02G241800.2	1628	1634	Light responsive
transcript:TraesCS3D02G241800.2	1628	1634	Light responsive
transcript:TraesCS3D02G241800.2	1697	1703	Light responsive
transcript:TraesCS3D02G241800.2	1837	1843	Light responsive
transcript:TraesCS3D02G373600.1	28	34	Light responsive
transcript:TraesCS3D02G373600.1	245	251	Light responsive
transcript:TraesCS3D02G373600.1	461	467	Light responsive
transcript:TraesCS3D02G373600.1	514	520	Light responsive
transcript:TraesCS3D02G373600.1	1078	1084	Light responsive
transcript:TraesCS3D02G373600.1	1203	1209	Light responsive
transcript:TraesCS3D02G373700.1	50	56	Light responsive
transcript:TraesCS3D02G373700.1	928	934	Light responsive
transcript:TraesCS3D02G376700.1	306	312	Light responsive
transcript:TraesCS3D02G376700.1	351	357	Light responsive
transcript:TraesCS3D02G376700.1	433	439	Light responsive
transcript:TraesCS3D02G376700.1	1290	1296	Light responsive
transcript:TraesCS3D02G376700.1	1332	1338	Light responsive
transcript:TraesCS3D02G376700.1	1405	1411	Light responsive
transcript:TraesCS3D02G376700.1	1473	1479	Light responsive
transcript:TraesCS3D02G376700.1	1555	1561	Light responsive
transcript:TraesCS3D02G402700.1	9	15	Light responsive
transcript:TraesCS3D02G402700.1	756	762	Light responsive
transcript:TraesCS3D02G402700.1	1132	1138	Light responsive
transcript:TraesCS3D02G402700.1	1214	1220	Light responsive
transcript:TraesCS3D02G402700.1	1234	1250	Light responsive
transcript:TraesCS3D02G402700.1	1333	1339	Light responsive
transcript:TraesCS3D02G402700.1	1550	1556	Light responsive
transcript:TraesCS3D02G402700.1	1793	1799	Light responsive
transcript:TraesCS3D02G402700.1	1843	1849	Light responsive
transcript:TraesCS3D02G408500.1	111	117	Light responsive
transcript:TraesCS3D02G408500.1	550	556	Light responsive
transcript:TraesCS3D02G408500.1	1020	1026	Light responsive
transcript:TraesCS3D02G408500.1	1710	1716	Light responsive
transcript:TraesCS3D02G408500.1	1866	1872	Light responsive
transcript:TraesCS4A02G215000.1	1440	1446	Light responsive
transcript:TraesCS4A02G215000.1	1552	1558	Light responsive
transcript:TraesCS4A02G215000.1	1572	1578	Light responsive
transcript:TraesCS4A02G215000.1	1865	1871	Light responsive
transcript:TraesCS4A02G286400.1	26	32	Light responsive
transcript:TraesCS4A02G286400.1	75	81	Light responsive
transcript:TraesCS4A02G286400.1	142	148	Light responsive
transcript:TraesCS4A02G286400.1	259	265	Light responsive
transcript:TraesCS4A02G286400.1	289	295	Light responsive
transcript:TraesCS4A02G286400.1	613	619	Light responsive
transcript:TraesCS4A02G286400.1	636	642	Light responsive
transcript:TraesCS4A02G286400.1	673	679	Light responsive
transcript:TraesCS4A02G286400.1	1585	1591	Light responsive
transcript:TraesCS4A02G286400.1	1884	1890	Light responsive
transcript:TraesCS4A02G286400.1	1916	1922	Light responsive
transcript:TraesCS4A02G286400.1	1970	1976	Light responsive
transcript:TraesCS4B02G027800.1	126	132	Light responsive
transcript:TraesCS4B02G027800.1	697	703	Light responsive
transcript:TraesCS4B02G027800.1	908	914	Light responsive
transcript:TraesCS4B02G027800.1	1107	1113	Light responsive
transcript:TraesCS4B02G027800.1	1127	1133	Light responsive
transcript:TraesCS4B02G027800.1	1320	1326	Light responsive
transcript:TraesCS4B02G027800.1	1399	1405	Light responsive
transcript:TraesCS4B02G027800.1	1615	1621	Light responsive
transcript:TraesCS4B02G027800.1	1797	1803	Light responsive
transcript:TraesCS4B02G027800.1	1876	1882	Light responsive
transcript:TraesCS4B02G027800.1	1970	1976	Light responsive
transcript:TraesCS4B02G101200.1	43	49	Light responsive
transcript:TraesCS4B02G101200.1	429	435	Light responsive
transcript:TraesCS4B02G101200.1	1575	1581	Light responsive
transcript:TraesCS4B02G101200.1	1646	1652	Light responsive
transcript:TraesCS4B02G101200.1	1742	1748	Light responsive
transcript:TraesCS4B02G101200.1	1865	1871	Light responsive
transcript:TraesCS4D02G025300.1	1078	1084	Light responsive
transcript:TraesCS4D02G025300.1	1343	1349	Light responsive
transcript:TraesCS4D02G025300.1	1604	1610	Light responsive
transcript:TraesCS4D02G025300.1	1877	1883	Light responsive
transcript:TraesCS4D02G025300.1	1916	1922	Light responsive
transcript:TraesCS4D02G097900.2	602	608	Light responsive
transcript:TraesCS4D02G097900.2	635	641	Light responsive
transcript:TraesCS4D02G097900.2	1065	1071	Light responsive
transcript:TraesCS4D02G097900.2	1442	1448	Light responsive
transcript:TraesCS4D02G097900.2	1556	1562	Light responsive
transcript:TraesCS4D02G097900.2	1865	1871	Light responsive
transcript:TraesCS5A02G382400.1	525	531	Light responsive
transcript:TraesCS5A02G382400.1	1532	1538	Light responsive
transcript:TraesCS5A02G382400.1	1756	1762	Light responsive
transcript:TraesCS5A02G382400.1	1837	1843	Light responsive
transcript:TraesCS5A02G382400.1	1888	1894	Light responsive
transcript:TraesCS5B02G386300.1	250	256	Light responsive
transcript:TraesCS5B02G386300.1	1367	1373	Light responsive
transcript:TraesCS5B02G386300.1	1757	1763	Light responsive
transcript:TraesCS5B02G386300.1	1954	1960	Light responsive
transcript:TraesCS5D02G391700.1	28	34	Light responsive
transcript:TraesCS5D02G391700.1	118	124	Light responsive
transcript:TraesCS5D02G391700.1	275	281	Light responsive
transcript:TraesCS5D02G391700.1	461	467	Light responsive
transcript:TraesCS5D02G391700.1	557	563	Light responsive
transcript:TraesCS5D02G391700.1	766	772	Light responsive
transcript:TraesCS5D02G391700.1	838	844	Light responsive
transcript:TraesCS5D02G391700.1	1420	1426	Light responsive
transcript:TraesCS5D02G391700.1	1729	1735	Light responsive
transcript:TraesCS6A02G189200.1	718	724	Light responsive
transcript:TraesCS6A02G189200.1	1729	1735	Light responsive
transcript:TraesCS6A02G189200.1	1856	1862	Light responsive
transcript:TraesCS6A02G189200.1	1929	1935	Light responsive
transcript:TraesCS6A02G194800.1	10	16	Light responsive
transcript:TraesCS6A02G194800.1	540	546	Light responsive
transcript:TraesCS6A02G194800.1	1284	1290	Light responsive
transcript:TraesCS6A02G194800.1	1348	1354	Light responsive
transcript:TraesCS6A02G194800.1	1427	1433	Light responsive
transcript:TraesCS6A02G194800.1	1587	1593	Light responsive
transcript:TraesCS6A02G194800.1	1980	1986	Light responsive
transcript:TraesCS6B02G215400.1	98	104	Light responsive
transcript:TraesCS6B02G215400.1	581	587	Light responsive
transcript:TraesCS6B02G215400.1	607	613	Light responsive
transcript:TraesCS6B02G215400.1	1092	1098	Light responsive
transcript:TraesCS6B02G215400.1	1733	1739	Light responsive
transcript:TraesCS6B02G215400.1	1856	1862	Light responsive
transcript:TraesCS6B02G215400.1	1929	1935	Light responsive
transcript:TraesCS6B02G220700.1	360	366	Light responsive
transcript:TraesCS6B02G220700.1	424	430	Light responsive
transcript:TraesCS6B02G220700.1	503	509	Light responsive
transcript:TraesCS6B02G220700.1	617	623	Light responsive
transcript:TraesCS6B02G220700.1	663	669	Light responsive
transcript:TraesCS6B02G220700.1	942	948	Light responsive
transcript:TraesCS6B02G220700.1	995	1001	Light responsive
transcript:TraesCS6B02G220700.1	1145	1151	Light responsive
transcript:TraesCS6B02G220700.1	1267	1273	Light responsive
transcript:TraesCS6B02G220700.1	1749	1755	Light responsive
transcript:TraesCS6B02G220700.1	1783	1789	Light responsive
transcript:TraesCS6D02G177800.1	68	74	Light responsive
transcript:TraesCS6D02G177800.1	68	74	Light responsive
transcript:TraesCS6D02G177800.1	246	252	Light responsive
transcript:TraesCS6D02G177800.1	714	720	Light responsive
transcript:TraesCS6D02G177800.1	1729	1735	Light responsive
transcript:TraesCS6D02G177800.1	1856	1862	Light responsive
transcript:TraesCS6D02G177800.1	1929	1935	Light responsive
transcript:TraesCS6D02G182700.1	17	23	Light responsive
transcript:TraesCS6D02G182700.1	150	156	Light responsive
transcript:TraesCS6D02G182700.1	489	495	Light responsive
transcript:TraesCS6D02G182700.1	950	956	Light responsive
transcript:TraesCS6D02G182700.1	1203	1209	Light responsive
transcript:TraesCS6D02G182700.1	1991	1957	Light responsive
transcript:TraesCS7A02G310600.1	50	56	Light responsive
transcript:TraesCS7A02G310600.1	73	79	Light responsive
transcript:TraesCS7A02G310600.1	664	670	Light responsive
transcript:TraesCS7A02G310600.1	1048	1054	Light responsive
transcript:TraesCS7A02G310600.1	1793	1799	Light responsive
transcript:TraesCS7A02G310600.1	1961	1967	Light responsive
transcript:TraesCS7A02G506600.1	773	779	Light responsive
transcript:TraesCS7A02G506600.1	796	802	Light responsive
transcript:TraesCS7A02G506600.1	1359	1365	Light responsive
transcript:TraesCS7A02G506600.1	1465	1471	Light responsive
transcript:TraesCS7A02G506600.1	1527	1533	Light responsive
transcript:TraesCS7A02G506600.1	1547	1553	Light responsive
transcript:TraesCS7A02G506600.1	1671	1677	Light responsive
transcript:TraesCS7A02G506600.1	1880	1886	Light responsive
transcript:TraesCS7A02G506600.1	1994	1960	Light responsive
transcript:TraesCS7A02G527900.1	239	245	Light responsive
transcript:TraesCS7A02G527900.1	465	471	Light responsive
transcript:TraesCS7A02G527900.1	539	545	Light responsive
transcript:TraesCS7A02G527900.1	629	635	Light responsive
transcript:TraesCS7A02G527900.1	711	717	Light responsive
transcript:TraesCS7A02G527900.1	958	964	Light responsive
transcript:TraesCS7A02G527900.1	1200	1206	Light responsive
transcript:TraesCS7A02G527900.1	1671	1677	Light responsive
transcript:TraesCS7A02G527900.1	1707	1713	Light responsive
transcript:TraesCS7A02G527900.1	1754	1760	Light responsive
transcript:TraesCS7A02G527900.1	1774	1780	Light responsive
transcript:TraesCS7A02G527900.1	1842	1848	Light responsive
transcript:TraesCS7A02G527900.1	1892	1898	Light responsive
transcript:TraesCS7A02G527900.1	1951	1957	Light responsive
transcript:TraesCS7B02G210400.1	271	277	Light responsive
transcript:TraesCS7B02G210400.1	439	445	Light responsive
transcript:TraesCS7B02G210400.1	526	532	Light responsive
transcript:TraesCS7B02G210400.1	714	720	Light responsive
transcript:TraesCS7B02G210400.1	1096	1102	Light responsive
transcript:TraesCS7B02G210400.1	1340	1346	Light responsive
transcript:TraesCS7B02G210400.1	1795	1801	Light responsive
transcript:TraesCS7B02G210400.1	1962	1968	Light responsive
transcript:TraesCS7B02G414200.1	232	238	Light responsive
transcript:TraesCS7B02G414200.1	314	320	Light responsive
transcript:TraesCS7B02G414200.1	916	922	Light responsive
transcript:TraesCS7B02G414200.1	977	983	Light responsive
transcript:TraesCS7B02G414200.1	1229	1235	Light responsive
transcript:TraesCS7B02G414200.1	1256	1262	Light responsive
transcript:TraesCS7B02G414200.1	1404	1410	Light responsive
transcript:TraesCS7B02G414200.1	1560	1566	Light responsive
transcript:TraesCS7B02G414200.1	1771	1777	Light responsive
transcript:TraesCS7B02G414200.1	1845	1851	Light responsive
transcript:TraesCS7B02G414200.1	1865	1871	Light responsive
transcript:TraesCS7B02G414200.1	1897	1903	Light responsive
transcript:TraesCS7B02G444600.1	52	58	Light responsive
transcript:TraesCS7B02G444600.1	614	620	Light responsive
transcript:TraesCS7B02G444600.1	1109	1115	Light responsive
transcript:TraesCS7B02G444600.1	1733	1739	Light responsive
transcript:TraesCS7B02G444600.1	1804	1810	Light responsive
transcript:TraesCS7B02G444600.1	1852	1858	Light responsive
transcript:TraesCS7B02G444600.1	1943	1949	Light responsive
transcript:TraesCS7D02G307100.2	699	705	Light responsive
transcript:TraesCS7D02G307100.2	1201	1207	Light responsive
transcript:TraesCS7D02G307100.2	1635	1641	Light responsive
transcript:TraesCS7D02G307100.2	1793	1799	Light responsive
transcript:TraesCS7D02G307100.2	1961	1967	Light responsive
transcript:TraesCS7D02G494700.1	917	923	Light responsive
transcript:TraesCS7D02G494700.1	957	963	Light responsive
transcript:TraesCS7D02G494700.1	977	983	Light responsive
transcript:TraesCS7D02G494700.1	1154	1160	Light responsive
transcript:TraesCS7D02G494700.1	1407	1413	Light responsive
transcript:TraesCS7D02G494700.1	1482	1488	Light responsive
transcript:TraesCS7D02G494700.1	1503	1509	Light responsive
transcript:TraesCS7D02G494700.1	1837	1843	Light responsive
transcript:TraesCS7D02G515800.1	267	273	Light responsive
transcript:TraesCS7D02G515800.1	612	618	Light responsive
transcript:TraesCS7D02G515800.1	1687	1693	Light responsive
transcript:TraesCS7D02G515800.1	1767	1773	Light responsive
transcript:TraesCS7D02G515800.1	1828	1834	Light responsive
transcript:TraesCS7D02G515800.1	1863	1869	Light responsive
transcript:TraesCS7D02G515800.1	1948	1954	Light responsive
transcript:TraesCS1A02G205400.1	547	553	Low-temperature responsive
transcript:TraesCS1A02G205400.1	710	716	Low-temperature responsive
transcript:TraesCS1B02G346700.1	454	460	Low-temperature responsive
transcript:TraesCS1B02G346700.1	1335	1341	Low-temperature responsive
transcript:TraesCS1D02G208700.1	646	652	Low-temperature responsive
transcript:TraesCS1D02G208700.1	982	988	Low-temperature responsive
transcript:TraesCS1D02G208700.1	1147	1153	Low-temperature responsive
transcript:TraesCS1D02G335900.1	1290	1296	Low-temperature responsive
transcript:TraesCS2A02G278100.1	393	399	Low-temperature responsive
transcript:TraesCS2B02G617600.1	1007	1013	Low-temperature responsive
transcript:TraesCS2D02G277100.1	131	137	Low-temperature responsive
transcript:TraesCS2D02G567600.1	1177	1183	Low-temperature responsive
transcript:TraesCS2D02G567600.1	1637	1643	Low-temperature responsive
transcript:TraesCS3A02G241600.1	1021	1027	Low-temperature responsive
transcript:TraesCS3A02G241600.1	1141	1147	Low-temperature responsive
transcript:TraesCS3A02G380500.1	60	66	Low-temperature responsive
transcript:TraesCS3A02G380500.1	1882	1888	Low-temperature responsive
transcript:TraesCS3A02G383600.1	427	433	Low-temperature responsive
transcript:TraesCS3A02G407400.1	1427	1433	Low-temperature responsive
transcript:TraesCS3A02G407400.1	1820	1826	Low-temperature responsive
transcript:TraesCS3B02G245500.1	642	648	Low-temperature responsive
transcript:TraesCS3B02G269800.1	1164	1170	Low-temperature responsive
transcript:TraesCS3B02G413100.1	1852	1858	Low-temperature responsive
transcript:TraesCS3B02G416000.1	507	513	Low-temperature responsive
transcript:TraesCS3B02G440800.1	1109	1115	Low-temperature responsive
transcript:TraesCS3B02G448800.1	45	51	Low-temperature responsive
transcript:TraesCS3B02G448800.1	1981	1987	Low-temperature responsive
transcript:TraesCS3D02G217500.1	502	508	Low-temperature responsive
transcript:TraesCS3D02G241800.2	1431	1437	Low-temperature responsive
transcript:TraesCS3D02G402700.1	51	57	Low-temperature responsive
transcript:TraesCS3D02G408500.1	247	253	Low-temperature responsive
transcript:TraesCS3D02G408500.1	345	351	Low-temperature responsive
transcript:TraesCS4A02G286400.1	1470	1476	Low-temperature responsive
transcript:TraesCS4B02G027800.1	177	183	Low-temperature responsive
transcript:TraesCS4D02G025300.1	1122	1128	Low-temperature responsive
transcript:TraesCS4D02G025300.1	1444	1450	Low-temperature responsive
transcript:TraesCS4D02G097900.2	184	190	Low-temperature responsive
transcript:TraesCS5A02G382400.1	244	250	Low-temperature responsive
transcript:TraesCS6A02G189200.1	597	603	Low-temperature responsive
transcript:TraesCS6B02G220700.1	327	333	Low-temperature responsive
transcript:TraesCS6D02G177800.1	593	599	Low-temperature responsive
transcript:TraesCS7A02G506600.1	877	883	Low-temperature responsive
transcript:TraesCS7B02G414200.1	1312	1318	Low-temperature responsive
transcript:TraesCS7D02G307100.2	35	41	Low-temperature responsive
transcript:TraesCS7D02G515800.1	1170	1176	Low-temperature responsive
transcript:TraesCS1A02G205400.1	356	362	MeJA responsive
transcript:TraesCS1A02G205400.1	429	435	MeJA responsive
transcript:TraesCS1A02G205400.1	469	475	MeJA responsive
transcript:TraesCS1A02G205400.1	787	793	MeJA responsive
transcript:TraesCS1A02G264700.1	467	473	MeJA responsive
transcript:TraesCS1A02G264700.1	1260	1266	MeJA responsive
transcript:TraesCS1A02G333200.1	354	360	MeJA responsive
transcript:TraesCS1A02G333200.1	384	390	MeJA responsive
transcript:TraesCS1A02G333200.1	759	765	MeJA responsive
transcript:TraesCS1B02G219000.1	656	662	MeJA responsive
transcript:TraesCS1B02G219000.1	1656	1662	MeJA responsive
transcript:TraesCS1B02G275400.1	209	215	MeJA responsive
transcript:TraesCS1B02G275400.1	282	288	MeJA responsive
transcript:TraesCS1B02G275400.1	462	468	MeJA responsive
transcript:TraesCS1B02G275400.1	993	999	MeJA responsive
transcript:TraesCS1B02G346700.1	1133	1139	MeJA responsive
transcript:TraesCS1B02G346700.1	1420	1426	MeJA responsive
transcript:TraesCS1B02G346700.1	1659	1665	MeJA responsive
transcript:TraesCS1D02G208700.1	293	299	MeJA responsive
transcript:TraesCS1D02G208700.1	1750	1756	MeJA responsive
transcript:TraesCS1D02G264900.1	106	112	MeJA responsive
transcript:TraesCS1D02G264900.1	106	112	MeJA responsive
transcript:TraesCS1D02G264900.1	294	300	MeJA responsive
transcript:TraesCS1D02G264900.1	294	300	MeJA responsive
transcript:TraesCS1D02G264900.1	1238	1244	MeJA responsive
transcript:TraesCS1D02G264900.1	1238	1244	MeJA responsive
transcript:TraesCS1D02G264900.1	1318	1324	MeJA responsive
transcript:TraesCS1D02G264900.1	1318	1324	MeJA responsive
transcript:TraesCS1D02G264900.1	1539	1545	MeJA responsive
transcript:TraesCS1D02G264900.1	1539	1545	MeJA responsive
transcript:TraesCS1D02G335900.1	310	316	MeJA responsive
transcript:TraesCS1D02G335900.1	310	316	MeJA responsive
transcript:TraesCS1D02G335900.1	1218	1224	MeJA responsive
transcript:TraesCS1D02G335900.1	1218	1224	MeJA responsive
transcript:TraesCS1D02G335900.1	1470	1476	MeJA responsive
transcript:TraesCS1D02G335900.1	1470	1476	MeJA responsive
transcript:TraesCS1D02G335900.1	1613	1619	MeJA responsive
transcript:TraesCS1D02G335900.1	1613	1619	MeJA responsive
transcript:TraesCS2A02G278100.1	867	873	MeJA responsive
transcript:TraesCS2A02G354100.1	119	125	MeJA responsive
transcript:TraesCS2A02G354100.1	119	125	MeJA responsive
transcript:TraesCS2A02G354100.1	214	220	MeJA responsive
transcript:TraesCS2A02G354100.1	214	220	MeJA responsive
transcript:TraesCS2A02G354100.1	1502	1508	MeJA responsive
transcript:TraesCS2A02G354100.1	1502	1508	MeJA responsive
transcript:TraesCS2A02G354100.1	1830	1836	MeJA responsive
transcript:TraesCS2A02G354100.1	1830	1836	MeJA responsive
transcript:TraesCS2A02G354100.1	1967	1973	MeJA responsive
transcript:TraesCS2B02G295700.1	857	863	MeJA responsive
transcript:TraesCS2B02G375200.1	205	211	MeJA responsive
transcript:TraesCS2B02G375200.1	205	211	MeJA responsive
transcript:TraesCS2B02G375200.1	1301	1307	MeJA responsive
transcript:TraesCS2B02G375200.1	1301	1307	MeJA responsive
transcript:TraesCS2B02G375200.1	1967	1973	MeJA responsive
transcript:TraesCS2B02G617600.1	524	530	MeJA responsive
transcript:TraesCS2B02G617600.1	524	530	MeJA responsive
transcript:TraesCS2D02G277100.1	896	902	MeJA responsive
transcript:TraesCS2D02G277100.1	1681	1687	MeJA responsive
transcript:TraesCS2D02G277100.1	1681	1687	MeJA responsive
transcript:TraesCS2D02G354900.1	217	223	MeJA responsive
transcript:TraesCS2D02G354900.1	217	223	MeJA responsive
transcript:TraesCS2D02G354900.1	1967	1973	MeJA responsive
transcript:TraesCS2D02G567600.1	1708	1714	MeJA responsive
transcript:TraesCS2D02G567600.1	1708	1714	MeJA responsive
transcript:TraesCS3A02G215500.1	240	246	MeJA responsive
transcript:TraesCS3A02G215500.1	240	246	MeJA responsive
transcript:TraesCS3A02G241600.1	297	303	MeJA responsive
transcript:TraesCS3A02G241600.1	1229	1235	MeJA responsive
transcript:TraesCS3A02G241600.1	1229	1235	MeJA responsive
transcript:TraesCS3A02G380500.1	1927	1933	MeJA responsive
transcript:TraesCS3A02G380600.1	1947	1953	MeJA responsive
transcript:TraesCS3A02G407400.1	89	95	MeJA responsive
transcript:TraesCS3A02G407400.1	89	95	MeJA responsive
transcript:TraesCS3A02G414000.1	74	80	MeJA responsive
transcript:TraesCS3A02G414000.1	74	80	MeJA responsive
transcript:TraesCS3A02G414000.1	1695	1701	MeJA responsive
transcript:TraesCS3A02G414000.1	1695	1701	MeJA responsive
transcript:TraesCS3B02G245500.1	1370	1376	MeJA responsive
transcript:TraesCS3B02G245500.1	1370	1376	MeJA responsive
transcript:TraesCS3B02G245500.1	1541	1547	MeJA responsive
transcript:TraesCS3B02G269800.1	833	839	MeJA responsive
transcript:TraesCS3B02G269800.1	833	839	MeJA responsive
transcript:TraesCS3B02G413100.1	1542	1548	MeJA responsive
transcript:TraesCS3B02G413100.1	1542	1548	MeJA responsive
transcript:TraesCS3B02G413100.1	1937	1943	MeJA responsive
transcript:TraesCS3B02G413200.1	497	503	MeJA responsive
transcript:TraesCS3B02G413200.1	1944	1950	MeJA responsive
transcript:TraesCS3B02G413200.1	1944	1950	MeJA responsive
transcript:TraesCS3B02G416000.1	598	604	MeJA responsive
transcript:TraesCS3B02G416000.1	598	604	MeJA responsive
transcript:TraesCS3B02G440800.1	1137	1143	MeJA responsive
transcript:TraesCS3B02G440800.1	1137	1143	MeJA responsive
transcript:TraesCS3B02G440800.1	1354	1360	MeJA responsive
transcript:TraesCS3B02G440800.1	1354	1360	MeJA responsive
transcript:TraesCS3B02G448800.1	146	152	MeJA responsive
transcript:TraesCS3B02G448800.1	146	152	MeJA responsive
transcript:TraesCS3B02G448800.1	783	789	MeJA responsive
transcript:TraesCS3B02G448800.1	783	789	MeJA responsive
transcript:TraesCS3B02G448800.1	939	945	MeJA responsive
transcript:TraesCS3B02G448800.1	939	945	MeJA responsive
transcript:TraesCS3D02G217500.1	14	20	MeJA responsive
transcript:TraesCS3D02G217500.1	14	20	MeJA responsive
transcript:TraesCS3D02G217500.1	207	213	MeJA responsive
transcript:TraesCS3D02G217500.1	526	532	MeJA responsive
transcript:TraesCS3D02G217500.1	526	532	MeJA responsive
transcript:TraesCS3D02G217500.1	1714	1720	MeJA responsive
transcript:TraesCS3D02G217500.1	1714	1720	MeJA responsive
transcript:TraesCS3D02G241800.2	205	211	MeJA responsive
transcript:TraesCS3D02G241800.2	205	211	MeJA responsive
transcript:TraesCS3D02G241800.2	1029	1035	MeJA responsive
transcript:TraesCS3D02G373600.1	133	139	MeJA responsive
transcript:TraesCS3D02G373600.1	133	139	MeJA responsive
transcript:TraesCS3D02G373600.1	1927	1933	MeJA responsive
transcript:TraesCS3D02G373700.1	317	323	MeJA responsive
transcript:TraesCS3D02G373700.1	1302	1308	MeJA responsive
transcript:TraesCS3D02G373700.1	1302	1308	MeJA responsive
transcript:TraesCS3D02G373700.1	1947	1953	MeJA responsive
transcript:TraesCS3D02G402700.1	976	982	MeJA responsive
transcript:TraesCS3D02G402700.1	976	982	MeJA responsive
transcript:TraesCS3D02G402700.1	1028	1034	MeJA responsive
transcript:TraesCS3D02G402700.1	1028	1034	MeJA responsive
transcript:TraesCS3D02G402700.1	1530	1536	MeJA responsive
transcript:TraesCS3D02G402700.1	1530	1536	MeJA responsive
transcript:TraesCS3D02G408500.1	96	102	MeJA responsive
transcript:TraesCS3D02G408500.1	96	102	MeJA responsive
transcript:TraesCS3D02G408500.1	942	948	MeJA responsive
transcript:TraesCS3D02G408500.1	942	948	MeJA responsive
transcript:TraesCS4A02G286400.1	593	599	MeJA responsive
transcript:TraesCS4A02G286400.1	593	599	MeJA responsive
transcript:TraesCS4A02G286400.1	840	846	MeJA responsive
transcript:TraesCS4A02G286400.1	840	846	MeJA responsive
transcript:TraesCS4A02G286400.1	1676	1682	MeJA responsive
transcript:TraesCS4B02G027800.1	552	558	MeJA responsive
transcript:TraesCS4B02G027800.1	552	558	MeJA responsive
transcript:TraesCS4B02G027800.1	855	861	MeJA responsive
transcript:TraesCS4B02G101200.1	817	823	MeJA responsive
transcript:TraesCS4B02G101200.1	817	823	MeJA responsive
transcript:TraesCS4D02G025300.1	113	119	MeJA responsive
transcript:TraesCS4D02G025300.1	113	119	MeJA responsive
transcript:TraesCS4D02G025300.1	603	609	MeJA responsive
transcript:TraesCS4D02G025300.1	603	609	MeJA responsive
transcript:TraesCS4D02G025300.1	1249	1255	MeJA responsive
transcript:TraesCS4D02G025300.1	1249	1255	MeJA responsive
transcript:TraesCS4D02G025300.1	1691	1697	MeJA responsive
transcript:TraesCS4D02G097900.2	814	820	MeJA responsive
transcript:TraesCS4D02G097900.2	814	820	MeJA responsive
transcript:TraesCS5A02G382400.1	505	511	MeJA responsive
transcript:TraesCS5A02G382400.1	505	511	MeJA responsive
transcript:TraesCS5A02G382400.1	959	965	MeJA responsive
transcript:TraesCS5A02G382400.1	959	965	MeJA responsive
transcript:TraesCS5A02G382400.1	990	996	MeJA responsive
transcript:TraesCS5A02G382400.1	990	996	MeJA responsive
transcript:TraesCS5A02G382400.1	1857	1863	MeJA responsive
transcript:TraesCS5B02G386300.1	593	599	MeJA responsive
transcript:TraesCS5B02G386300.1	593	599	MeJA responsive
transcript:TraesCS5B02G386300.1	1784	1790	MeJA responsive
transcript:TraesCS5B02G386300.1	1784	1790	MeJA responsive
transcript:TraesCS5B02G386300.1	1867	1873	MeJA responsive
transcript:TraesCS5B02G386300.1	1867	1873	MeJA responsive
transcript:TraesCS5D02G391700.1	363	369	MeJA responsive
transcript:TraesCS5D02G391700.1	363	369	MeJA responsive
transcript:TraesCS5D02G391700.1	606	612	MeJA responsive
transcript:TraesCS5D02G391700.1	655	661	MeJA responsive
transcript:TraesCS5D02G391700.1	655	661	MeJA responsive
transcript:TraesCS5D02G391700.1	1758	1764	MeJA responsive
transcript:TraesCS5D02G391700.1	1758	1764	MeJA responsive
transcript:TraesCS5D02G391700.1	1851	1857	MeJA responsive
transcript:TraesCS5D02G391700.1	1851	1857	MeJA responsive
transcript:TraesCS6A02G189200.1	162	168	MeJA responsive
transcript:TraesCS6A02G189200.1	162	168	MeJA responsive
transcript:TraesCS6A02G189200.1	1187	1193	MeJA responsive
transcript:TraesCS6B02G215400.1	507	513	MeJA responsive
transcript:TraesCS6D02G177800.1	1181	1187	MeJA responsive
transcript:TraesCS6D02G177800.1	1692	1698	MeJA responsive
transcript:TraesCS6D02G177800.1	1692	1698	MeJA responsive
transcript:TraesCS6D02G182700.1	170	176	MeJA responsive
transcript:TraesCS6D02G182700.1	368	374	MeJA responsive
transcript:TraesCS6D02G182700.1	368	374	MeJA responsive
transcript:TraesCS6D02G182700.1	1590	1596	MeJA responsive
transcript:TraesCS6D02G182700.1	1590	1596	MeJA responsive
transcript:TraesCS6D02G182700.1	1823	1829	MeJA responsive
transcript:TraesCS6D02G182700.1	1823	1829	MeJA responsive
transcript:TraesCS6D02G182700.1	1841	1847	MeJA responsive
transcript:TraesCS6D02G182700.1	1841	1847	MeJA responsive
transcript:TraesCS7A02G310600.1	363	369	MeJA responsive
transcript:TraesCS7A02G310600.1	363	369	MeJA responsive
transcript:TraesCS7A02G310600.1	1346	1352	MeJA responsive
transcript:TraesCS7A02G310600.1	1346	1352	MeJA responsive
transcript:TraesCS7A02G506600.1	1787	1793	MeJA responsive
transcript:TraesCS7A02G527900.1	299	305	MeJA responsive
transcript:TraesCS7A02G527900.1	299	305	MeJA responsive
transcript:TraesCS7A02G527900.1	736	742	MeJA responsive
transcript:TraesCS7A02G527900.1	736	742	MeJA responsive
transcript:TraesCS7A02G527900.1	804	810	MeJA responsive
transcript:TraesCS7A02G527900.1	804	810	MeJA responsive
transcript:TraesCS7A02G527900.1	1557	1563	MeJA responsive
transcript:TraesCS7A02G527900.1	1597	1603	MeJA responsive
transcript:TraesCS7B02G210400.1	33	39	MeJA responsive
transcript:TraesCS7B02G210400.1	33	39	MeJA responsive
transcript:TraesCS7B02G414200.1	483	489	MeJA responsive
transcript:TraesCS7B02G414200.1	483	489	MeJA responsive
transcript:TraesCS7B02G414200.1	1507	1513	MeJA responsive
transcript:TraesCS7B02G414200.1	1722	1728	MeJA responsive
transcript:TraesCS7B02G414200.1	1722	1728	MeJA responsive
transcript:TraesCS7B02G444600.1	177	183	MeJA responsive
transcript:TraesCS7B02G444600.1	177	183	MeJA responsive
transcript:TraesCS7B02G444600.1	848	854	MeJA responsive
transcript:TraesCS7B02G444600.1	1541	1547	MeJA responsive
transcript:TraesCS7D02G494700.1	376	382	MeJA responsive
transcript:TraesCS7D02G494700.1	376	382	MeJA responsive
transcript:TraesCS7D02G494700.1	715	721	MeJA responsive
transcript:TraesCS7D02G494700.1	715	721	MeJA responsive
transcript:TraesCS7D02G515800.1	957	963	MeJA responsive
transcript:TraesCS7D02G515800.1	1455	1461	MeJA responsive
transcript:TraesCS7D02G515800.1	1455	1461	MeJA responsive
transcript:TraesCS7D02G515800.1	1578	1584	MeJA responsive
transcript:TraesCS1A02G205400.1	749	755	Meristem expression
transcript:TraesCS1A02G264700.1	330	336	Meristem expression
transcript:TraesCS1A02G333200.1	1788	1794	Meristem expression
transcript:TraesCS1B02G219000.1	1378	1384	Meristem expression
transcript:TraesCS1B02G275400.1	1882	1888	Meristem expression
transcript:TraesCS1B02G346700.1	474	480	Meristem expression
transcript:TraesCS1B02G346700.1	1906	1912	Meristem expression
transcript:TraesCS1D02G208700.1	685	691	Meristem expression
transcript:TraesCS2A02G557600.1	1637	1643	Meristem expression
transcript:TraesCS2B02G617600.1	331	337	Meristem expression
transcript:TraesCS2B02G617600.1	400	406	Meristem expression
transcript:TraesCS2B02G617600.1	458	464	Meristem expression
transcript:TraesCS2B02G617600.1	501	507	Meristem expression
transcript:TraesCS2D02G567600.1	924	930	Meristem expression
transcript:TraesCS3A02G215500.1	292	298	Meristem expression
transcript:TraesCS3A02G241600.1	620	626	Meristem expression
transcript:TraesCS3A02G380600.1	1747	1753	Meristem expression
transcript:TraesCS3A02G414000.1	1490	1496	Meristem expression
transcript:TraesCS3B02G245500.1	605	611	Meristem expression
transcript:TraesCS3B02G413200.1	1777	1783	Meristem expression
transcript:TraesCS3B02G416000.1	674	680	Meristem expression
transcript:TraesCS3B02G440800.1	296	302	Meristem expression
transcript:TraesCS3D02G217500.1	276	282	Meristem expression
transcript:TraesCS3D02G217500.1	619	625	Meristem expression
transcript:TraesCS3D02G217500.1	807	813	Meristem expression
transcript:TraesCS3D02G241800.2	385	391	Meristem expression
transcript:TraesCS3D02G241800.2	697	703	Meristem expression
transcript:TraesCS3D02G241800.2	807	813	Meristem expression
transcript:TraesCS3D02G373700.1	576	582	Meristem expression
transcript:TraesCS3D02G373700.1	1755	1761	Meristem expression
transcript:TraesCS3D02G376700.1	275	281	Meristem expression
transcript:TraesCS3D02G408500.1	1485	1491	Meristem expression
transcript:TraesCS4A02G286400.1	966	972	Meristem expression
transcript:TraesCS4A02G286400.1	1450	1456	Meristem expression
transcript:TraesCS4B02G027800.1	725	731	Meristem expression
transcript:TraesCS5A02G382400.1	184	190	Meristem expression
transcript:TraesCS5A02G382400.1	647	653	Meristem expression
transcript:TraesCS5A02G382400.1	777	783	Meristem expression
transcript:TraesCS5A02G382400.1	1234	1240	Meristem expression
transcript:TraesCS5B02G386300.1	1077	1083	Meristem expression
transcript:TraesCS5D02G391700.1	505	511	Meristem expression
transcript:TraesCS5D02G391700.1	906	912	Meristem expression
transcript:TraesCS6A02G189200.1	532	538	Meristem expression
transcript:TraesCS6A02G194800.1	1948	1954	Meristem expression
transcript:TraesCS6B02G220700.1	963	969	Meristem expression
transcript:TraesCS6D02G177800.1	88	94	Meristem expression
transcript:TraesCS6D02G177800.1	528	534	Meristem expression
transcript:TraesCS6D02G182700.1	659	665	Meristem expression
transcript:TraesCS7A02G506600.1	607	613	Meristem expression
transcript:TraesCS7A02G506600.1	627	633	Meristem expression
transcript:TraesCS7A02G506600.1	995	1001	Meristem expression
transcript:TraesCS7B02G444600.1	140	146	Meristem expression
transcript:TraesCS7D02G515800.1	743	749	Meristem expression
transcript:TraesCS1A02G205400.1	1327	1333	Mixed stress responsive
transcript:TraesCS1B02G219000.1	1807	1813	Mixed stress responsive
transcript:TraesCS2B02G375200.1	873	879	Mixed stress responsive
transcript:TraesCS2B02G617600.1	1486	1492	Mixed stress responsive
transcript:TraesCS2B02G617600.1	1733	1739	Mixed stress responsive
transcript:TraesCS2D02G567600.1	1978	1984	Mixed stress responsive
transcript:TraesCS3A02G241600.1	1053	1059	Mixed stress responsive
transcript:TraesCS3A02G414000.1	716	722	Mixed stress responsive
transcript:TraesCS3B02G413100.1	832	838	Mixed stress responsive
transcript:TraesCS3D02G241800.2	341	347	Mixed stress responsive
transcript:TraesCS4A02G215000.1	517	523	Mixed stress responsive
transcript:TraesCS4B02G101200.1	519	525	Mixed stress responsive
transcript:TraesCS4D02G025300.1	1313	1319	Mixed stress responsive
transcript:TraesCS4D02G097900.2	516	522	Mixed stress responsive
transcript:TraesCS5A02G382400.1	1601	1607	Mixed stress responsive
transcript:TraesCS5B02G386300.1	558	564	Mixed stress responsive
transcript:TraesCS5B02G386300.1	1597	1603	Mixed stress responsive
transcript:TraesCS5D02G391700.1	1577	1583	Mixed stress responsive
transcript:TraesCS6B02G220700.1	637	643	Mixed stress responsive
transcript:TraesCS6B02G220700.1	1216	1222	Mixed stress responsive
transcript:TraesCS6D02G177800.1	821	827	Mixed stress responsive
transcript:TraesCS7A02G310600.1	1168	1174	Mixed stress responsive
transcript:TraesCS7A02G506600.1	1767	1773	Mixed stress responsive
transcript:TraesCS7A02G527900.1	485	491	Mixed stress responsive
transcript:TraesCS7B02G414200.1	1487	1493	Mixed stress responsive
transcript:TraesCS7D02G515800.1	247	253	Mixed stress responsive
transcript:TraesCS1A02G264700.1	957	963	MYB Binding Site
transcript:TraesCS1A02G264700.1	1209	1215	MYB Binding Site
transcript:TraesCS1B02G275400.1	233	239	MYB Binding Site
transcript:TraesCS1B02G346700.1	1000	1006	MYB Binding Site
transcript:TraesCS1B02G346700.1	1015	1021	MYB Binding Site
transcript:TraesCS1B02G346700.1	1051	1057	MYB Binding Site
transcript:TraesCS1B02G346700.1	1279	1285	MYB Binding Site
transcript:TraesCS1D02G208700.1	1114	1120	MYB Binding Site
transcript:TraesCS1D02G264900.1	1342	1348	MYB Binding Site
transcript:TraesCS2A02G278100.1	449	455	MYB Binding Site
transcript:TraesCS2A02G278100.1	847	853	MYB Binding Site
transcript:TraesCS2A02G278100.1	1102	1108	MYB Binding Site
transcript:TraesCS2A02G354100.1	67	73	MYB Binding Site
transcript:TraesCS2A02G354100.1	517	523	MYB Binding Site
transcript:TraesCS2A02G354100.1	877	883	MYB Binding Site
transcript:TraesCS2A02G557600.1	1235	1241	MYB Binding Site
transcript:TraesCS2B02G295700.1	462	468	MYB Binding Site
transcript:TraesCS2B02G295700.1	837	843	MYB Binding Site
transcript:TraesCS2B02G295700.1	1105	1111	MYB Binding Site
transcript:TraesCS2B02G375200.1	53	59	MYB Binding Site
transcript:TraesCS2B02G617600.1	913	919	MYB Binding Site
transcript:TraesCS2B02G617600.1	1255	1261	MYB Binding Site
transcript:TraesCS2D02G277100.1	488	494	MYB Binding Site
transcript:TraesCS2D02G277100.1	876	882	MYB Binding Site
transcript:TraesCS2D02G277100.1	1127	1133	MYB Binding Site
transcript:TraesCS2D02G354900.1	237	243	MYB Binding Site
transcript:TraesCS2D02G567600.1	855	861	MYB Binding Site
transcript:TraesCS2D02G567600.1	1031	1037	MYB Binding Site
transcript:TraesCS3A02G215500.1	1306	1312	MYB Binding Site
transcript:TraesCS3A02G215500.1	1965	1971	MYB Binding Site
transcript:TraesCS3A02G380500.1	373	379	MYB Binding Site
transcript:TraesCS3A02G380500.1	871	877	MYB Binding Site
transcript:TraesCS3A02G380500.1	1973	1979	MYB Binding Site
transcript:TraesCS3A02G380600.1	385	391	MYB Binding Site
transcript:TraesCS3A02G380600.1	977	983	MYB Binding Site
transcript:TraesCS3A02G407400.1	389	395	MYB Binding Site
transcript:TraesCS3A02G407400.1	1780	1786	MYB Binding Site
transcript:TraesCS3A02G414000.1	625	631	MYB Binding Site
transcript:TraesCS3A02G414000.1	756	762	MYB Binding Site
transcript:TraesCS3A02G414000.1	813	819	MYB Binding Site
transcript:TraesCS3A02G414000.1	926	932	MYB Binding Site
transcript:TraesCS3A02G414000.1	1652	1658	MYB Binding Site
transcript:TraesCS3B02G245500.1	539	545	MYB Binding Site
transcript:TraesCS3B02G245500.1	1962	1968	MYB Binding Site
transcript:TraesCS3B02G269800.1	625	631	MYB Binding Site
transcript:TraesCS3B02G413100.1	1987	1993	MYB Binding Site
transcript:TraesCS3B02G413200.1	342	348	MYB Binding Site
transcript:TraesCS3B02G413200.1	1660	1666	MYB Binding Site
transcript:TraesCS3B02G416000.1	243	249	MYB Binding Site
transcript:TraesCS3B02G440800.1	597	603	MYB Binding Site
transcript:TraesCS3B02G440800.1	976	982	MYB Binding Site
transcript:TraesCS3B02G440800.1	1579	1585	MYB Binding Site
transcript:TraesCS3B02G440800.1	1766	1772	MYB Binding Site
transcript:TraesCS3B02G448800.1	570	576	MYB Binding Site
transcript:TraesCS3D02G217500.1	242	248	MYB Binding Site
transcript:TraesCS3D02G217500.1	850	856	MYB Binding Site
transcript:TraesCS3D02G217500.1	1968	1974	MYB Binding Site
transcript:TraesCS3D02G241800.2	492	498	MYB Binding Site
transcript:TraesCS3D02G241800.2	1069	1075	MYB Binding Site
transcript:TraesCS3D02G373600.1	1973	1979	MYB Binding Site
transcript:TraesCS3D02G373700.1	757	763	MYB Binding Site
transcript:TraesCS3D02G376700.1	1535	1541	MYB Binding Site
transcript:TraesCS3D02G402700.1	1765	1771	MYB Binding Site
transcript:TraesCS3D02G408500.1	192	198	MYB Binding Site
transcript:TraesCS3D02G408500.1	212	218	MYB Binding Site
transcript:TraesCS3D02G408500.1	603	609	MYB Binding Site
transcript:TraesCS3D02G408500.1	728	734	MYB Binding Site
transcript:TraesCS3D02G408500.1	905	911	MYB Binding Site
transcript:TraesCS4A02G215000.1	1299	1305	MYB Binding Site
transcript:TraesCS4A02G286400.1	122	128	MYB Binding Site
transcript:TraesCS4A02G286400.1	269	275	MYB Binding Site
transcript:TraesCS4A02G286400.1	1132	1138	MYB Binding Site
transcript:TraesCS4A02G286400.1	1757	1763	MYB Binding Site
transcript:TraesCS4B02G027800.1	482	488	MYB Binding Site
transcript:TraesCS4B02G101200.1	1304	1310	MYB Binding Site
transcript:TraesCS4D02G025300.1	789	795	MYB Binding Site
transcript:TraesCS4D02G025300.1	1752	1758	MYB Binding Site
transcript:TraesCS4D02G097900.2	1300	1306	MYB Binding Site
transcript:TraesCS4D02G097900.2	1524	1530	MYB Binding Site
transcript:TraesCS4D02G097900.2	1774	1780	MYB Binding Site
transcript:TraesCS5A02G382400.1	667	673	MYB Binding Site
transcript:TraesCS5A02G382400.1	1608	1614	MYB Binding Site
transcript:TraesCS5B02G386300.1	1604	1610	MYB Binding Site
transcript:TraesCS5D02G391700.1	525	531	MYB Binding Site
transcript:TraesCS5D02G391700.1	1092	1098	MYB Binding Site
transcript:TraesCS5D02G391700.1	1557	1563	MYB Binding Site
transcript:TraesCS5D02G391700.1	1597	1603	MYB Binding Site
transcript:TraesCS6A02G189200.1	750	756	MYB Binding Site
transcript:TraesCS6A02G189200.1	1554	1560	MYB Binding Site
transcript:TraesCS6A02G194800.1	174	180	MYB Binding Site
transcript:TraesCS6A02G194800.1	315	321	MYB Binding Site
transcript:TraesCS6A02G194800.1	1622	1628	MYB Binding Site
transcript:TraesCS6A02G194800.1	1807	1813	MYB Binding Site
transcript:TraesCS6A02G194800.1	1907	1913	MYB Binding Site
transcript:TraesCS6B02G220700.1	698	704	MYB Binding Site
transcript:TraesCS6B02G220700.1	827	833	MYB Binding Site
transcript:TraesCS6B02G220700.1	922	928	MYB Binding Site
transcript:TraesCS6B02G220700.1	1850	1856	MYB Binding Site
transcript:TraesCS6B02G220700.1	1942	1948	MYB Binding Site
transcript:TraesCS6D02G177800.1	325	331	MYB Binding Site
transcript:TraesCS6D02G177800.1	746	752	MYB Binding Site
transcript:TraesCS6D02G177800.1	1554	1560	MYB Binding Site
transcript:TraesCS7A02G506600.1	751	757	MYB Binding Site
transcript:TraesCS7A02G506600.1	949	955	MYB Binding Site
transcript:TraesCS7A02G506600.1	1127	1133	MYB Binding Site
transcript:TraesCS7A02G506600.1	1834	1840	MYB Binding Site
transcript:TraesCS7A02G527900.1	650	656	MYB Binding Site
transcript:TraesCS7B02G210400.1	459	465	MYB Binding Site
transcript:TraesCS7B02G414200.1	647	653	MYB Binding Site
transcript:TraesCS7B02G414200.1	1341	1347	MYB Binding Site
transcript:TraesCS7B02G414200.1	1540	1546	MYB Binding Site
transcript:TraesCS7B02G444600.1	980	986	MYB Binding Site
transcript:TraesCS7D02G307100.2	55	61	MYB Binding Site
transcript:TraesCS7D02G307100.2	567	573	MYB Binding Site
transcript:TraesCS7D02G494700.1	877	883	MYB Binding Site
transcript:TraesCS7D02G494700.1	1817	1823	MYB Binding Site
transcript:TraesCS1D02G264900.1	146	152	SA responsive
transcript:TraesCS2A02G354100.1	852	858	SA responsive
transcript:TraesCS2A02G557600.1	827	833	SA responsive
transcript:TraesCS3A02G380600.1	109	115	SA responsive
transcript:TraesCS3A02G407400.1	947	953	SA responsive
transcript:TraesCS3A02G414000.1	833	839	SA responsive
transcript:TraesCS3B02G413100.1	1685	1691	SA responsive
transcript:TraesCS3B02G413200.1	1055	1061	SA responsive
transcript:TraesCS3B02G448800.1	643	649	SA responsive
transcript:TraesCS3D02G217500.1	558	564	SA responsive
transcript:TraesCS3D02G373600.1	1717	1723	SA responsive
transcript:TraesCS3D02G408500.1	801	807	SA responsive
transcript:TraesCS5A02G382400.1	1676	1682	SA responsive
transcript:TraesCS5B02G386300.1	1674	1680	SA responsive
transcript:TraesCS5D02G391700.1	586	592	SA responsive
transcript:TraesCS5D02G391700.1	1648	1654	SA responsive
transcript:TraesCS6B02G215400.1	752	758	SA responsive
transcript:TraesCS7B02G414200.1	171	177	SA responsive
transcript:TraesCS7B02G414200.1	774	780	SA responsive
transcript:TraesCS1A02G333200.1	972	978	Seed-specific regulation
transcript:TraesCS1B02G219000.1	1419	1425	Seed-specific regulation
transcript:TraesCS1D02G208700.1	1468	1474	Seed-specific regulation
transcript:TraesCS1D02G335900.1	507	513	Seed-specific regulation
transcript:TraesCS2A02G278100.1	521	527	Seed-specific regulation
transcript:TraesCS2B02G295700.1	520	526	Seed-specific regulation
transcript:TraesCS2D02G277100.1	559	565	Seed-specific regulation
transcript:TraesCS3A02G380600.1	230	236	Seed-specific regulation
transcript:TraesCS3A02G383600.1	570	576	Seed-specific regulation
transcript:TraesCS3A02G414000.1	1295	1301	Seed-specific regulation
transcript:TraesCS3B02G448800.1	1129	1135	Seed-specific regulation
transcript:TraesCS3D02G408500.1	1290	1296	Seed-specific regulation
transcript:TraesCS4B02G027800.1	1251	1257	Seed-specific regulation
transcript:TraesCS4B02G027800.1	1469	1475	Seed-specific regulation
transcript:TraesCS1A02G264700.1	1171	1177	Zein metabolism regulation
transcript:TraesCS1B02G275400.1	307	313	Zein metabolism regulation
transcript:TraesCS1B02G275400.1	1387	1393	Zein metabolism regulation
transcript:TraesCS1B02G346700.1	813	819	Zein metabolism regulation
transcript:TraesCS1B02G346700.1	1113	1119	Zein metabolism regulation
transcript:TraesCS2B02G375200.1	377	383	Zein metabolism regulation
transcript:TraesCS2D02G277100.1	286	292	Zein metabolism regulation
transcript:TraesCS2D02G567600.1	1088	1094	Zein metabolism regulation
transcript:TraesCS3A02G380600.1	302	308	Zein metabolism regulation
transcript:TraesCS3A02G383600.1	447	453	Zein metabolism regulation
transcript:TraesCS3A02G407400.1	1370	1376	Zein metabolism regulation
transcript:TraesCS3A02G407400.1	1407	1413	Zein metabolism regulation
transcript:TraesCS3A02G414000.1	1155	1161	Zein metabolism regulation
transcript:TraesCS3B02G245500.1	174	180	Zein metabolism regulation
transcript:TraesCS3B02G245500.1	396	402	Zein metabolism regulation
transcript:TraesCS3B02G269800.1	103	109	Zein metabolism regulation
transcript:TraesCS3B02G413200.1	718	724	Zein metabolism regulation
transcript:TraesCS3B02G448800.1	918	924	Zein metabolism regulation
transcript:TraesCS3B02G448800.1	990	996	Zein metabolism regulation
transcript:TraesCS3D02G217500.1	187	193	Zein metabolism regulation
transcript:TraesCS3D02G408500.1	1150	1156	Zein metabolism regulation
transcript:TraesCS4A02G215000.1	1134	1140	Zein metabolism regulation
transcript:TraesCS4B02G027800.1	670	676	Zein metabolism regulation
transcript:TraesCS5A02G382400.1	797	803	Zein metabolism regulation
transcript:TraesCS5A02G382400.1	1267	1273	Zein metabolism regulation
transcript:TraesCS5A02G382400.1	1451	1457	Zein metabolism regulation
transcript:TraesCS5B02G386300.1	1387	1393	Zein metabolism regulation
transcript:TraesCS5D02G391700.1	1440	1446	Zein metabolism regulation
transcript:TraesCS6A02G194800.1	1847	1853	Zein metabolism regulation
transcript:TraesCS6B02G220700.1	867	873	Zein metabolism regulation
transcript:TraesCS7A02G310600.1	324	330	Zein metabolism regulation
transcript:TraesCS7A02G527900.1	412	418	Zein metabolism regulation
transcript:TraesCS7A02G527900.1	585	591	Zein metabolism regulation
transcript:TraesCS7B02G414200.1	667	673	Zein metabolism regulation
transcript:TraesCS7D02G494700.1	897	903	Zein metabolism regulation
