# Supplementary material for: Comparative genomics revealed the gene evolution and functional divergence of TaMRS2/CorA/NIPA magnesium transporter families in wheat (Triticum aestivum L.)
Source: Front Plant Sci. 2026 Mar 9;17:1737134. doi: 10.3389/fpls.2026.1737134 (PMC13048270; doi:10.3389/fpls.2026.1737134)
Supplement: Supplementary file 5 [file Table4.xlsx]

## Sheet: Sheet 1
Table S4 Protein-protein interaction analysis of TaMGTs
node1	node2	node1_string_id	node2_string_id	neighborhood_on_chromosome	gene_fusion	phylogenetic_cooccurrence	homology	coexpression	experimentally_determined_interaction	database_annotated	automated_textmining	combined_score
A0A080YUG0	TaNIPA16	4565.A0A080YUG0	4565.A0A077RYC8	0	0	0	0	0	0	0.487	0.076	0.505
A0A080YUG0	TaNIPA15	4565.A0A080YUG0	4565.A0A077S5D7	0	0	0	0	0	0	0.487	0.076	0.505
A0A080YUG0	TaNIPA3	4565.A0A080YUG0	4565.A0A3B5Z0D7	0	0	0	0	0	0	0.487	0.076	0.505
A0A080YUG0	TaNIPA5	4565.A0A080YUG0	4565.A0A3B5ZW68	0	0	0	0	0	0	0.487	0.076	0.505
A0A080YUG0	TaNIPA8	4565.A0A080YUG0	4565.A0A3B6B9K4	0	0	0	0	0	0	0.487	0.076	0.505
A0A080YUG0	TaNIPA18	4565.A0A080YUG0	4565.A0A3B6H322	0	0	0	0	0	0	0.487	0.076	0.505
A0A080YUG0	TaNIPA12	4565.A0A080YUG0	4565.A0A3B6DN55	0	0	0	0	0	0	0.487	0.076	0.505
A0A080YUG0	TaNIPA9	4565.A0A080YUG0	4565.A0A3B6C6H8	0	0	0	0	0	0	0.487	0.076	0.505
A0A080YUG0	TaNIPA17	4565.A0A080YUG0	4565.A0A3B6GYW0	0	0	0	0	0	0	0.487	0.076	0.505
A0A080YUG0	TaNIPA10	4565.A0A080YUG0	4565.A0A3B6CHE1	0	0	0	0	0	0	0.487	0.076	0.505
A0A080YUG0	TaNIPA1	4565.A0A080YUG0	4565.A0A3B5Y2B1	0	0	0	0	0	0	0.487	0.076	0.505
A0A080YUG0	TaNIPA6	4565.A0A080YUG0	4565.A0A3B5ZZ56	0	0	0	0	0	0	0.487	0.076	0.505
A0A080YUG0	TaNIPA14	4565.A0A080YUG0	4565.A0A3B6EN04	0	0	0	0	0	0	0.487	0.076	0.505
A0A080YUG0	TaNIPA29	4565.A0A080YUG0	4565.A0A3B6SUF4	0	0	0	0	0	0	0.487	0.076	0.505
A0A080YUG0	TaNIPA7	4565.A0A080YUG0	4565.A0A3B6AZ89	0	0	0	0	0	0	0.487	0.076	0.505
A0A080YUG0	TaNIPA11	4565.A0A080YUG0	4565.A0A1D5ULQ6	0	0	0	0	0	0	0.487	0.076	0.505
A0A080YUG0	TaNIPA4	4565.A0A080YUG0	4565.A0A3B5Z1L3	0	0	0	0	0	0	0.487	0.076	0.505
A0A080YUG0	TaNIPA26	4565.A0A080YUG0	4565.A0A3B6QGU1	0	0	0	0	0	0	0.487	0.076	0.505
A0A080YUG0	TaNIPA19	4565.A0A080YUG0	4565.A0A3B6HUD2	0	0	0	0	0	0	0.487	0.076	0.505
A0A080YUG0	TaNIPA27	4565.A0A080YUG0	4565.A0A3B6QH11	0	0	0	0	0	0	0.487	0.076	0.505
A0A080YUG0	TaNIPA28	4565.A0A080YUG0	4565.A0A3B6RSD4	0	0	0	0	0	0	0.487	0.076	0.505
A0A080YUG0	TaNIPA22	4565.A0A080YUG0	4565.A0A3B6NPS8	0	0	0	0	0	0	0.487	0.076	0.505
A0A080YUG0	TaNIPA25	4565.A0A080YUG0	4565.A0A3B6PLC6	0	0	0	0	0	0	0.487	0.076	0.505
A0A080YUG0	TaNIPA13	4565.A0A080YUG0	4565.A0A3B6EP76	0	0	0	0	0	0	0.487	0.076	0.505
A0A080YUG0	TaNIPA23	4565.A0A080YUG0	4565.A0A3B6NND7	0	0	0	0	0	0	0.487	0.076	0.505
A0A080YUG0	TaNIPA24	4565.A0A080YUG0	4565.A0A3B6PMJ0	0	0	0	0	0	0	0.487	0.076	0.505
A0A080YUG0	TaNIPA2	4565.A0A080YUG0	4565.A0A3B5Y564	0	0	0	0	0	0	0.487	0.076	0.505
A0A080YUG0	TaNIPA20	4565.A0A080YUG0	4565.A0A3B6IPU4	0	0	0	0	0	0	0.487	0.076	0.505
A0A080YUG0	TaNIPA30	4565.A0A080YUG0	4565.A0A3B6TST8	0	0	0	0	0	0	0.487	0.076	0.505
A0A080YUG0	TaNIPA21	4565.A0A080YUG0	4565.A0A3B6JEG3	0	0	0	0	0	0	0.487	0.076	0.505
A0A080YUG0	A0A3B6H132	4565.A0A080YUG0	4565.A0A3B6H132	0	0	0.197	0.662	0	0	0.823	0.085	0.858
A0A080YUG0	A0A3B6EL29	4565.A0A080YUG0	4565.A0A3B6EL29	0	0	0.199	0.657	0	0	0.823	0.085	0.859
A0A080YUG0	A0A3B6HTM0	4565.A0A080YUG0	4565.A0A3B6HTM0	0	0	0.194	0.667	0	0	0.895	0.085	0.915
A0A080YUG0	A0A3B5YY19	4565.A0A080YUG0	4565.A0A3B5YY19	0	0	0.189	0.678	0	0	0.895	0.085	0.915
A0A080YUG0	A0A3B6JK75	4565.A0A080YUG0	4565.A0A3B6JK75	0	0	0.194	0.667	0	0	0.895	0.085	0.915
A0A080YUG0	A0A3B5Y154	4565.A0A080YUG0	4565.A0A3B5Y154	0	0	0.19	0.676	0	0	0.895	0.085	0.915
A0A080YUG0	A0A3B5ZVJ1	4565.A0A080YUG0	4565.A0A3B5ZVJ1	0	0	0.189	0.678	0	0	0.895	0.085	0.915
A0A080YUG0	A0A3B6IQL4	4565.A0A080YUG0	4565.A0A3B6IQL4	0	0	0.193	0.669	0	0	0.895	0.085	0.915
A0A080YUG0	A0A3B6DAM6	4565.A0A080YUG0	4565.A0A3B6DAM6	0	0	0.193	0.67	0	0	0.921	0.085	0.936
A0A080YUG0	A0A3B6C0G0	4565.A0A080YUG0	4565.A0A3B6C0G0	0	0	0.192	0.671	0	0	0.921	0.085	0.936
A0A080YUG0	W5DZS4_WHEAT	4565.A0A080YUG0	4565.W5DZS4	0	0	0.187	0.683	0	0	0.952	0.212	0.966
A0A0C4BIT2	TaNIPA16	4565.A0A0C4BIT2	4565.A0A077RYC8	0	0	0	0	0	0	0.487	0.076	0.505
A0A0C4BIT2	TaNIPA15	4565.A0A0C4BIT2	4565.A0A077S5D7	0	0	0	0	0	0	0.487	0.076	0.505
A0A0C4BIT2	TaNIPA24	4565.A0A0C4BIT2	4565.A0A3B6PMJ0	0	0	0	0	0	0	0.487	0.076	0.505
A0A0C4BIT2	TaNIPA23	4565.A0A0C4BIT2	4565.A0A3B6NND7	0	0	0	0	0	0	0.487	0.076	0.505
A0A0C4BIT2	TaNIPA13	4565.A0A0C4BIT2	4565.A0A3B6EP76	0	0	0	0	0	0	0.487	0.076	0.505
A0A0C4BIT2	TaNIPA21	4565.A0A0C4BIT2	4565.A0A3B6JEG3	0	0	0	0	0	0	0.487	0.076	0.505
A0A0C4BIT2	TaNIPA20	4565.A0A0C4BIT2	4565.A0A3B6IPU4	0	0	0	0	0	0	0.487	0.076	0.505
A0A0C4BIT2	TaNIPA30	4565.A0A0C4BIT2	4565.A0A3B6TST8	0	0	0	0	0	0	0.487	0.076	0.505
A0A0C4BIT2	TaNIPA2	4565.A0A0C4BIT2	4565.A0A3B5Y564	0	0	0	0	0	0	0.487	0.076	0.505
A0A0C4BIT2	TaNIPA19	4565.A0A0C4BIT2	4565.A0A3B6HUD2	0	0	0	0	0	0	0.487	0.076	0.505
A0A0C4BIT2	TaNIPA26	4565.A0A0C4BIT2	4565.A0A3B6QGU1	0	0	0	0	0	0	0.487	0.076	0.505
A0A0C4BIT2	TaNIPA7	4565.A0A0C4BIT2	4565.A0A3B6AZ89	0	0	0	0	0	0	0.487	0.076	0.505
A0A0C4BIT2	TaNIPA11	4565.A0A0C4BIT2	4565.A0A1D5ULQ6	0	0	0	0	0	0	0.487	0.076	0.505
A0A0C4BIT2	TaNIPA4	4565.A0A0C4BIT2	4565.A0A3B5Z1L3	0	0	0	0	0	0	0.487	0.076	0.505
A0A0C4BIT2	TaNIPA29	4565.A0A0C4BIT2	4565.A0A3B6SUF4	0	0	0	0	0	0	0.487	0.076	0.505
A0A0C4BIT2	TaNIPA25	4565.A0A0C4BIT2	4565.A0A3B6PLC6	0	0	0	0	0	0	0.487	0.076	0.505
A0A0C4BIT2	TaNIPA22	4565.A0A0C4BIT2	4565.A0A3B6NPS8	0	0	0	0	0	0	0.487	0.076	0.505
A0A0C4BIT2	TaNIPA28	4565.A0A0C4BIT2	4565.A0A3B6RSD4	0	0	0	0	0	0	0.487	0.076	0.505
A0A0C4BIT2	TaNIPA27	4565.A0A0C4BIT2	4565.A0A3B6QH11	0	0	0	0	0	0	0.487	0.076	0.505
A0A0C4BIT2	TaNIPA17	4565.A0A0C4BIT2	4565.A0A3B6GYW0	0	0	0	0	0	0	0.487	0.076	0.505
A0A0C4BIT2	TaNIPA9	4565.A0A0C4BIT2	4565.A0A3B6C6H8	0	0	0	0	0	0	0.487	0.076	0.505
A0A0C4BIT2	TaNIPA6	4565.A0A0C4BIT2	4565.A0A3B5ZZ56	0	0	0	0	0	0	0.487	0.076	0.505
A0A0C4BIT2	TaNIPA14	4565.A0A0C4BIT2	4565.A0A3B6EN04	0	0	0	0	0	0	0.487	0.076	0.505
A0A0C4BIT2	TaNIPA10	4565.A0A0C4BIT2	4565.A0A3B6CHE1	0	0	0	0	0	0	0.487	0.076	0.505
A0A0C4BIT2	TaNIPA1	4565.A0A0C4BIT2	4565.A0A3B5Y2B1	0	0	0	0	0	0	0.487	0.076	0.505
A0A0C4BIT2	TaNIPA5	4565.A0A0C4BIT2	4565.A0A3B5ZW68	0	0	0	0	0	0	0.487	0.076	0.505
A0A0C4BIT2	TaNIPA3	4565.A0A0C4BIT2	4565.A0A3B5Z0D7	0	0	0	0	0	0	0.487	0.076	0.505
A0A0C4BIT2	TaNIPA12	4565.A0A0C4BIT2	4565.A0A3B6DN55	0	0	0	0	0	0	0.487	0.076	0.505
A0A0C4BIT2	TaNIPA18	4565.A0A0C4BIT2	4565.A0A3B6H322	0	0	0	0	0	0	0.487	0.076	0.505
A0A0C4BIT2	TaNIPA8	4565.A0A0C4BIT2	4565.A0A3B6B9K4	0	0	0	0	0	0	0.487	0.076	0.505
A0A3B5XUC7	TaNIPA16	4565.A0A3B5XUC7	4565.A0A077RYC8	0	0	0	0	0	0	0.487	0.076	0.505
A0A3B5XUC7	TaNIPA15	4565.A0A3B5XUC7	4565.A0A077S5D7	0	0	0	0	0	0	0.487	0.076	0.505
A0A3B5XUC7	TaNIPA11	4565.A0A3B5XUC7	4565.A0A1D5ULQ6	0	0	0	0	0	0	0.487	0.076	0.505
A0A3B5XUC7	A0A3B6SES7	4565.A0A3B5XUC7	4565.A0A3B6SES7	0	0	0.495	0	0	0	0	0	0.495
A0A3B5XUC7	TaNIPA3	4565.A0A3B5XUC7	4565.A0A3B5Z0D7	0	0	0	0	0	0	0.487	0.076	0.505
A0A3B5XUC7	TaNIPA5	4565.A0A3B5XUC7	4565.A0A3B5ZW68	0	0	0	0	0	0	0.487	0.076	0.505
A0A3B5XUC7	TaNIPA18	4565.A0A3B5XUC7	4565.A0A3B6H322	0	0	0	0	0	0	0.487	0.076	0.505
A0A3B5XUC7	TaNIPA12	4565.A0A3B5XUC7	4565.A0A3B6DN55	0	0	0	0	0	0	0.487	0.076	0.505
A0A3B5XUC7	TaNIPA8	4565.A0A3B5XUC7	4565.A0A3B6B9K4	0	0	0	0	0	0	0.487	0.076	0.505
A0A3B5XUC7	TaNIPA17	4565.A0A3B5XUC7	4565.A0A3B6GYW0	0	0	0	0	0	0	0.487	0.076	0.505
A0A3B5XUC7	TaNIPA9	4565.A0A3B5XUC7	4565.A0A3B6C6H8	0	0	0	0	0	0	0.487	0.076	0.505
A0A3B5XUC7	TaNIPA1	4565.A0A3B5XUC7	4565.A0A3B5Y2B1	0	0	0	0	0	0	0.487	0.076	0.505
A0A3B5XUC7	TaNIPA10	4565.A0A3B5XUC7	4565.A0A3B6CHE1	0	0	0	0	0	0	0.487	0.076	0.505
A0A3B5XUC7	TaNIPA14	4565.A0A3B5XUC7	4565.A0A3B6EN04	0	0	0	0	0	0	0.487	0.076	0.505
A0A3B5XUC7	TaNIPA6	4565.A0A3B5XUC7	4565.A0A3B5ZZ56	0	0	0	0	0	0	0.487	0.076	0.505
A0A3B5XUC7	TaNIPA29	4565.A0A3B5XUC7	4565.A0A3B6SUF4	0	0	0	0	0	0	0.487	0.076	0.505
A0A3B5XUC7	TaNIPA4	4565.A0A3B5XUC7	4565.A0A3B5Z1L3	0	0	0	0	0	0	0.487	0.076	0.505
A0A3B5XUC7	TaNIPA7	4565.A0A3B5XUC7	4565.A0A3B6AZ89	0	0	0	0	0	0	0.487	0.076	0.505
A0A3B5XUC7	TaNIPA26	4565.A0A3B5XUC7	4565.A0A3B6QGU1	0	0	0	0	0	0	0.487	0.076	0.505
A0A3B5XUC7	TaNIPA19	4565.A0A3B5XUC7	4565.A0A3B6HUD2	0	0	0	0	0	0	0.487	0.076	0.505
A0A3B5XUC7	TaNIPA28	4565.A0A3B5XUC7	4565.A0A3B6RSD4	0	0	0	0	0	0	0.487	0.076	0.505
A0A3B5XUC7	TaNIPA22	4565.A0A3B5XUC7	4565.A0A3B6NPS8	0	0	0	0	0	0	0.487	0.076	0.505
A0A3B5XUC7	TaNIPA25	4565.A0A3B5XUC7	4565.A0A3B6PLC6	0	0	0	0	0	0	0.487	0.076	0.505
A0A3B5XUC7	TaNIPA27	4565.A0A3B5XUC7	4565.A0A3B6QH11	0	0	0	0	0	0	0.487	0.076	0.505
A0A3B5XUC7	TaNIPA24	4565.A0A3B5XUC7	4565.A0A3B6PMJ0	0	0	0	0	0	0	0.487	0.076	0.505
A0A3B5XUC7	TaNIPA13	4565.A0A3B5XUC7	4565.A0A3B6EP76	0	0	0	0	0	0	0.487	0.076	0.505
A0A3B5XUC7	TaNIPA23	4565.A0A3B5XUC7	4565.A0A3B6NND7	0	0	0	0	0	0	0.487	0.076	0.505
A0A3B5XUC7	TaNIPA21	4565.A0A3B5XUC7	4565.A0A3B6JEG3	0	0	0	0	0	0	0.487	0.076	0.505
A0A3B5XUC7	TaNIPA2	4565.A0A3B5XUC7	4565.A0A3B5Y564	0	0	0	0	0	0	0.487	0.076	0.505
A0A3B5XUC7	TaNIPA20	4565.A0A3B5XUC7	4565.A0A3B6IPU4	0	0	0	0	0	0	0.487	0.076	0.505
A0A3B5XUC7	TaNIPA30	4565.A0A3B5XUC7	4565.A0A3B6TST8	0	0	0	0	0	0	0.487	0.076	0.505
A0A3B5XUC7	A0A3B6EL29	4565.A0A3B5XUC7	4565.A0A3B6EL29	0	0	0	0	0	0	0.823	0.085	0.831
A0A3B5XUC7	A0A3B6H132	4565.A0A3B5XUC7	4565.A0A3B6H132	0	0	0	0	0	0	0.823	0.085	0.831
A0A3B5XUC7	A0A3B6HTM0	4565.A0A3B5XUC7	4565.A0A3B6HTM0	0	0	0	0	0	0	0.895	0.085	0.899
A0A3B5XUC7	A0A3B6JK75	4565.A0A3B5XUC7	4565.A0A3B6JK75	0	0	0	0	0	0	0.895	0.085	0.899
A0A3B5XUC7	A0A3B5YY19	4565.A0A3B5XUC7	4565.A0A3B5YY19	0	0	0	0	0	0	0.895	0.085	0.899
A0A3B5XUC7	A0A3B5Y154	4565.A0A3B5XUC7	4565.A0A3B5Y154	0	0	0	0	0	0	0.895	0.085	0.899
A0A3B5XUC7	A0A3B5ZVJ1	4565.A0A3B5XUC7	4565.A0A3B5ZVJ1	0	0	0	0	0	0	0.895	0.085	0.899
A0A3B5XUC7	A0A3B6IQL4	4565.A0A3B5XUC7	4565.A0A3B6IQL4	0	0	0	0	0	0	0.895	0.085	0.899
A0A3B5XUC7	A0A3B6DAM6	4565.A0A3B5XUC7	4565.A0A3B6DAM6	0	0	0	0	0	0	0.921	0.085	0.924
A0A3B5XUC7	A0A3B6C0G0	4565.A0A3B5XUC7	4565.A0A3B6C0G0	0	0	0	0	0	0	0.921	0.085	0.924
A0A3B5XUC7	W5DZS4_WHEAT	4565.A0A3B5XUC7	4565.W5DZS4	0	0	0	0	0	0	0.952	0.212	0.96
A0A3B5Y0B8	TaNIPA16	4565.A0A3B5Y0B8	4565.A0A077RYC8	0	0	0	0	0	0	0	0.403	0.403
A0A3B5Y0B8	TaNIPA1	4565.A0A3B5Y0B8	4565.A0A3B5Y2B1	0	0	0	0	0	0	0	0.403	0.403
A0A3B5Y0B8	TaNIPA14	4565.A0A3B5Y0B8	4565.A0A3B6EN04	0	0	0	0	0	0	0	0.403	0.403
A0A3B5Y0B8	TaNIPA20	4565.A0A3B5Y0B8	4565.A0A3B6IPU4	0	0	0	0	0	0	0	0.403	0.403
A0A3B5Y0B8	TaNIPA18	4565.A0A3B5Y0B8	4565.A0A3B6H322	0	0	0	0	0	0	0	0.403	0.403
A0A3B5Y0B8	TaNIPA21	4565.A0A3B5Y0B8	4565.A0A3B6JEG3	0	0	0	0	0	0	0	0.403	0.403
A0A3B5Y0B8	TaNIPA3	4565.A0A3B5Y0B8	4565.A0A3B5Z0D7	0	0	0	0	0	0	0	0.403	0.403
A0A3B5Y0B8	TaNIPA5	4565.A0A3B5Y0B8	4565.A0A3B5ZW68	0	0	0	0	0	0	0	0.403	0.403
A0A3B5Y0B8	TaNIPA19	4565.A0A3B5Y0B8	4565.A0A3B6HUD2	0	0	0	0	0	0	0	0.403	0.403
A0A3B5Y0B8	A0A3B6FWA6	4565.A0A3B5Y0B8	4565.A0A3B6FWA6	0	0	0	0	0	0	0	0.48	0.48
A0A3B5Y0B8	A0A3B5YX78	4565.A0A3B5Y0B8	4565.A0A3B5YX78	0	0	0.047	0.987	0	0	0.54	0	0.543
A0A3B5Y0B8	A0A3B5ZW09	4565.A0A3B5Y0B8	4565.A0A3B5ZW09	0	0	0.047	0.987	0	0	0.54	0	0.543
A0A3B5Y154	TaNIPA16	4565.A0A3B5Y154	4565.A0A077RYC8	0	0	0	0	0	0	0.487	0.076	0.505
A0A3B5Y154	TaNIPA15	4565.A0A3B5Y154	4565.A0A077S5D7	0	0	0	0	0	0	0.487	0.076	0.505
A0A3B5Y154	TaNIPA11	4565.A0A3B5Y154	4565.A0A1D5ULQ6	0	0	0	0	0	0	0.487	0.076	0.505
A0A3B5Y154	TaNIPA24	4565.A0A3B5Y154	4565.A0A3B6PMJ0	0	0	0	0	0	0	0.487	0.076	0.505
A0A3B5Y154	TaNIPA23	4565.A0A3B5Y154	4565.A0A3B6NND7	0	0	0	0	0	0	0.487	0.076	0.505
A0A3B5Y154	TaNIPA13	4565.A0A3B5Y154	4565.A0A3B6EP76	0	0	0	0	0	0	0.487	0.076	0.505
A0A3B5Y154	TaNIPA21	4565.A0A3B5Y154	4565.A0A3B6JEG3	0	0	0	0	0	0	0.487	0.076	0.505
A0A3B5Y154	TaNIPA20	4565.A0A3B5Y154	4565.A0A3B6IPU4	0	0	0	0	0	0	0.487	0.076	0.505
A0A3B5Y154	TaNIPA30	4565.A0A3B5Y154	4565.A0A3B6TST8	0	0	0	0	0	0	0.487	0.076	0.505
A0A3B5Y154	TaNIPA2	4565.A0A3B5Y154	4565.A0A3B5Y564	0	0	0	0	0	0	0.487	0.076	0.505
A0A3B5Y154	TaNIPA19	4565.A0A3B5Y154	4565.A0A3B6HUD2	0	0	0	0	0	0	0.487	0.076	0.505
A0A3B5Y154	TaNIPA26	4565.A0A3B5Y154	4565.A0A3B6QGU1	0	0	0	0	0	0	0.487	0.076	0.505
A0A3B5Y154	TaNIPA7	4565.A0A3B5Y154	4565.A0A3B6AZ89	0	0	0	0	0	0	0.487	0.076	0.505
A0A3B5Y154	TaNIPA4	4565.A0A3B5Y154	4565.A0A3B5Z1L3	0	0	0	0	0	0	0.487	0.076	0.505
A0A3B5Y154	TaNIPA29	4565.A0A3B5Y154	4565.A0A3B6SUF4	0	0	0	0	0	0	0.487	0.076	0.505
A0A3B5Y154	TaNIPA25	4565.A0A3B5Y154	4565.A0A3B6PLC6	0	0	0	0	0	0	0.487	0.076	0.505
A0A3B5Y154	TaNIPA22	4565.A0A3B5Y154	4565.A0A3B6NPS8	0	0	0	0	0	0	0.487	0.076	0.505
A0A3B5Y154	TaNIPA28	4565.A0A3B5Y154	4565.A0A3B6RSD4	0	0	0	0	0	0	0.487	0.076	0.505
A0A3B5Y154	TaNIPA27	4565.A0A3B5Y154	4565.A0A3B6QH11	0	0	0	0	0	0	0.487	0.076	0.505
A0A3B5Y154	TaNIPA17	4565.A0A3B5Y154	4565.A0A3B6GYW0	0	0	0	0	0	0	0.487	0.076	0.505
A0A3B5Y154	TaNIPA9	4565.A0A3B5Y154	4565.A0A3B6C6H8	0	0	0	0	0	0	0.487	0.076	0.505
A0A3B5Y154	TaNIPA6	4565.A0A3B5Y154	4565.A0A3B5ZZ56	0	0	0	0	0	0	0.487	0.076	0.505
A0A3B5Y154	TaNIPA14	4565.A0A3B5Y154	4565.A0A3B6EN04	0	0	0	0	0	0	0.487	0.076	0.505
A0A3B5Y154	TaNIPA10	4565.A0A3B5Y154	4565.A0A3B6CHE1	0	0	0	0	0	0	0.487	0.076	0.505
A0A3B5Y154	TaNIPA1	4565.A0A3B5Y154	4565.A0A3B5Y2B1	0	0	0	0	0	0	0.487	0.076	0.505
A0A3B5Y154	TaNIPA5	4565.A0A3B5Y154	4565.A0A3B5ZW68	0	0	0	0	0	0	0.487	0.076	0.505
A0A3B5Y154	TaNIPA3	4565.A0A3B5Y154	4565.A0A3B5Z0D7	0	0	0	0	0	0	0.487	0.076	0.505
A0A3B5Y154	TaNIPA12	4565.A0A3B5Y154	4565.A0A3B6DN55	0	0	0	0	0	0	0.487	0.076	0.505
A0A3B5Y154	TaNIPA18	4565.A0A3B5Y154	4565.A0A3B6H322	0	0	0	0	0	0	0.487	0.076	0.505
A0A3B5Y154	TaNIPA8	4565.A0A3B5Y154	4565.A0A3B6B9K4	0	0	0	0	0	0	0.487	0.076	0.505
A0A3B5Y154	W5DZS4_WHEAT	4565.A0A3B5Y154	4565.W5DZS4	0	0	0.057	0.967	0	0	0.856	0	0.858
A0A3B5Y154	A0A3B6SES7	4565.A0A3B5Y154	4565.A0A3B6SES7	0	0	0	0	0	0	0.895	0.085	0.899
A0A3B5Y154	A0A3B6ER29	4565.A0A3B5Y154	4565.A0A3B6ER29	0	0	0.188	0.683	0	0	0.895	0.085	0.915
A0A3B5Y154	A0A3B6H6X9	4565.A0A3B5Y154	4565.A0A3B6H6X9	0	0	0.191	0.676	0	0	0.895	0.085	0.915
A0A3B5YX78	TaNIPA16	4565.A0A3B5YX78	4565.A0A077RYC8	0	0	0	0	0	0	0	0.403	0.403
A0A3B5YX78	TaNIPA1	4565.A0A3B5YX78	4565.A0A3B5Y2B1	0	0	0	0	0	0	0	0.403	0.403
A0A3B5YX78	TaNIPA19	4565.A0A3B5YX78	4565.A0A3B6HUD2	0	0	0	0	0	0	0	0.403	0.403
A0A3B5YX78	TaNIPA5	4565.A0A3B5YX78	4565.A0A3B5ZW68	0	0	0	0	0	0	0	0.403	0.403
A0A3B5YX78	TaNIPA3	4565.A0A3B5YX78	4565.A0A3B5Z0D7	0	0	0	0	0	0	0	0.403	0.403
A0A3B5YX78	TaNIPA21	4565.A0A3B5YX78	4565.A0A3B6JEG3	0	0	0	0	0	0	0	0.403	0.403
A0A3B5YX78	TaNIPA18	4565.A0A3B5YX78	4565.A0A3B6H322	0	0	0	0	0	0	0	0.403	0.403
A0A3B5YX78	TaNIPA20	4565.A0A3B5YX78	4565.A0A3B6IPU4	0	0	0	0	0	0	0	0.403	0.403
A0A3B5YX78	TaNIPA14	4565.A0A3B5YX78	4565.A0A3B6EN04	0	0	0	0	0	0	0	0.403	0.403
A0A3B5YX78	A0A3B6FWA6	4565.A0A3B5YX78	4565.A0A3B6FWA6	0	0	0	0	0	0	0	0.48	0.48
A0A3B5YX78	A0A3B5ZW09	4565.A0A3B5YX78	4565.A0A3B5ZW09	0	0	0.046	0.988	0	0	0.54	0	0.542
A0A3B5YY19	TaNIPA16	4565.A0A3B5YY19	4565.A0A077RYC8	0	0	0	0	0	0	0.487	0.076	0.505
A0A3B5YY19	TaNIPA15	4565.A0A3B5YY19	4565.A0A077S5D7	0	0	0	0	0	0	0.487	0.076	0.505
A0A3B5YY19	TaNIPA11	4565.A0A3B5YY19	4565.A0A1D5ULQ6	0	0	0	0	0	0	0.487	0.076	0.505
A0A3B5YY19	TaNIPA1	4565.A0A3B5YY19	4565.A0A3B5Y2B1	0	0	0	0	0	0	0.487	0.076	0.505
A0A3B5YY19	TaNIPA2	4565.A0A3B5YY19	4565.A0A3B5Y564	0	0	0	0	0	0	0.487	0.076	0.505
A0A3B5YY19	TaNIPA19	4565.A0A3B5YY19	4565.A0A3B6HUD2	0	0	0	0	0	0	0.487	0.076	0.505
A0A3B5YY19	TaNIPA26	4565.A0A3B5YY19	4565.A0A3B6QGU1	0	0	0	0	0	0	0.487	0.076	0.505
A0A3B5YY19	TaNIPA4	4565.A0A3B5YY19	4565.A0A3B5Z1L3	0	0	0	0	0	0	0.487	0.076	0.505
A0A3B5YY19	TaNIPA7	4565.A0A3B5YY19	4565.A0A3B6AZ89	0	0	0	0	0	0	0.487	0.076	0.505
A0A3B5YY19	TaNIPA29	4565.A0A3B5YY19	4565.A0A3B6SUF4	0	0	0	0	0	0	0.487	0.076	0.505
A0A3B5YY19	TaNIPA27	4565.A0A3B5YY19	4565.A0A3B6QH11	0	0	0	0	0	0	0.487	0.076	0.505
A0A3B5YY19	TaNIPA25	4565.A0A3B5YY19	4565.A0A3B6PLC6	0	0	0	0	0	0	0.487	0.076	0.505
A0A3B5YY19	TaNIPA22	4565.A0A3B5YY19	4565.A0A3B6NPS8	0	0	0	0	0	0	0.487	0.076	0.505
A0A3B5YY19	TaNIPA28	4565.A0A3B5YY19	4565.A0A3B6RSD4	0	0	0	0	0	0	0.487	0.076	0.505
A0A3B5YY19	TaNIPA23	4565.A0A3B5YY19	4565.A0A3B6NND7	0	0	0	0	0	0	0.487	0.076	0.505
A0A3B5YY19	TaNIPA13	4565.A0A3B5YY19	4565.A0A3B6EP76	0	0	0	0	0	0	0.487	0.076	0.505
A0A3B5YY19	TaNIPA24	4565.A0A3B5YY19	4565.A0A3B6PMJ0	0	0	0	0	0	0	0.487	0.076	0.505
A0A3B5YY19	TaNIPA30	4565.A0A3B5YY19	4565.A0A3B6TST8	0	0	0	0	0	0	0.487	0.076	0.505
A0A3B5YY19	TaNIPA20	4565.A0A3B5YY19	4565.A0A3B6IPU4	0	0	0	0	0	0	0.487	0.076	0.505
A0A3B5YY19	TaNIPA21	4565.A0A3B5YY19	4565.A0A3B6JEG3	0	0	0	0	0	0	0.487	0.076	0.505
A0A3B5YY19	TaNIPA5	4565.A0A3B5YY19	4565.A0A3B5ZW68	0	0	0	0	0	0	0.487	0.076	0.505
A0A3B5YY19	TaNIPA3	4565.A0A3B5YY19	4565.A0A3B5Z0D7	0	0	0	0	0	0	0.487	0.076	0.505
A0A3B5YY19	TaNIPA8	4565.A0A3B5YY19	4565.A0A3B6B9K4	0	0	0	0	0	0	0.487	0.076	0.505
A0A3B5YY19	TaNIPA12	4565.A0A3B5YY19	4565.A0A3B6DN55	0	0	0	0	0	0	0.487	0.076	0.505
A0A3B5YY19	TaNIPA18	4565.A0A3B5YY19	4565.A0A3B6H322	0	0	0	0	0	0	0.487	0.076	0.505
A0A3B5YY19	TaNIPA9	4565.A0A3B5YY19	4565.A0A3B6C6H8	0	0	0	0	0	0	0.487	0.076	0.505
A0A3B5YY19	TaNIPA17	4565.A0A3B5YY19	4565.A0A3B6GYW0	0	0	0	0	0	0	0.487	0.076	0.505
A0A3B5YY19	TaNIPA14	4565.A0A3B5YY19	4565.A0A3B6EN04	0	0	0	0	0	0	0.487	0.076	0.505
A0A3B5YY19	TaNIPA6	4565.A0A3B5YY19	4565.A0A3B5ZZ56	0	0	0	0	0	0	0.487	0.076	0.505
A0A3B5YY19	TaNIPA10	4565.A0A3B5YY19	4565.A0A3B6CHE1	0	0	0	0	0	0	0.487	0.076	0.505
A0A3B5YY19	W5DZS4_WHEAT	4565.A0A3B5YY19	4565.W5DZS4	0	0	0.057	0.967	0	0	0.856	0	0.858
A0A3B5YY19	A0A3B6SES7	4565.A0A3B5YY19	4565.A0A3B6SES7	0	0	0	0	0	0	0.895	0.085	0.899
A0A3B5YY19	A0A3B6H6X9	4565.A0A3B5YY19	4565.A0A3B6H6X9	0	0	0.19	0.677	0	0	0.895	0.085	0.915
A0A3B5YY19	A0A3B6ER29	4565.A0A3B5YY19	4565.A0A3B6ER29	0	0	0.187	0.684	0	0	0.895	0.085	0.915
A0A3B5ZVJ1	TaNIPA16	4565.A0A3B5ZVJ1	4565.A0A077RYC8	0	0	0	0	0	0	0.487	0.076	0.505
A0A3B5ZVJ1	TaNIPA15	4565.A0A3B5ZVJ1	4565.A0A077S5D7	0	0	0	0	0	0	0.487	0.076	0.505
A0A3B5ZVJ1	TaNIPA11	4565.A0A3B5ZVJ1	4565.A0A1D5ULQ6	0	0	0	0	0	0	0.487	0.076	0.505
A0A3B5ZVJ1	TaNIPA1	4565.A0A3B5ZVJ1	4565.A0A3B5Y2B1	0	0	0	0	0	0	0.487	0.076	0.505
A0A3B5ZVJ1	TaNIPA2	4565.A0A3B5ZVJ1	4565.A0A3B5Y564	0	0	0	0	0	0	0.487	0.076	0.505
A0A3B5ZVJ1	TaNIPA3	4565.A0A3B5ZVJ1	4565.A0A3B5Z0D7	0	0	0	0	0	0	0.487	0.076	0.505
A0A3B5ZVJ1	TaNIPA4	4565.A0A3B5ZVJ1	4565.A0A3B5Z1L3	0	0	0	0	0	0	0.487	0.076	0.505
A0A3B5ZVJ1	TaNIPA23	4565.A0A3B5ZVJ1	4565.A0A3B6NND7	0	0	0	0	0	0	0.487	0.076	0.505
A0A3B5ZVJ1	TaNIPA13	4565.A0A3B5ZVJ1	4565.A0A3B6EP76	0	0	0	0	0	0	0.487	0.076	0.505
A0A3B5ZVJ1	TaNIPA24	4565.A0A3B5ZVJ1	4565.A0A3B6PMJ0	0	0	0	0	0	0	0.487	0.076	0.505
A0A3B5ZVJ1	TaNIPA30	4565.A0A3B5ZVJ1	4565.A0A3B6TST8	0	0	0	0	0	0	0.487	0.076	0.505
A0A3B5ZVJ1	TaNIPA20	4565.A0A3B5ZVJ1	4565.A0A3B6IPU4	0	0	0	0	0	0	0.487	0.076	0.505
A0A3B5ZVJ1	TaNIPA21	4565.A0A3B5ZVJ1	4565.A0A3B6JEG3	0	0	0	0	0	0	0.487	0.076	0.505
A0A3B5ZVJ1	TaNIPA26	4565.A0A3B5ZVJ1	4565.A0A3B6QGU1	0	0	0	0	0	0	0.487	0.076	0.505
A0A3B5ZVJ1	TaNIPA19	4565.A0A3B5ZVJ1	4565.A0A3B6HUD2	0	0	0	0	0	0	0.487	0.076	0.505
A0A3B5ZVJ1	TaNIPA29	4565.A0A3B5ZVJ1	4565.A0A3B6SUF4	0	0	0	0	0	0	0.487	0.076	0.505
A0A3B5ZVJ1	TaNIPA7	4565.A0A3B5ZVJ1	4565.A0A3B6AZ89	0	0	0	0	0	0	0.487	0.076	0.505
A0A3B5ZVJ1	TaNIPA27	4565.A0A3B5ZVJ1	4565.A0A3B6QH11	0	0	0	0	0	0	0.487	0.076	0.505
A0A3B5ZVJ1	TaNIPA25	4565.A0A3B5ZVJ1	4565.A0A3B6PLC6	0	0	0	0	0	0	0.487	0.076	0.505
A0A3B5ZVJ1	TaNIPA28	4565.A0A3B5ZVJ1	4565.A0A3B6RSD4	0	0	0	0	0	0	0.487	0.076	0.505
A0A3B5ZVJ1	TaNIPA22	4565.A0A3B5ZVJ1	4565.A0A3B6NPS8	0	0	0	0	0	0	0.487	0.076	0.505
A0A3B5ZVJ1	TaNIPA9	4565.A0A3B5ZVJ1	4565.A0A3B6C6H8	0	0	0	0	0	0	0.487	0.076	0.505
A0A3B5ZVJ1	TaNIPA17	4565.A0A3B5ZVJ1	4565.A0A3B6GYW0	0	0	0	0	0	0	0.487	0.076	0.505
A0A3B5ZVJ1	TaNIPA6	4565.A0A3B5ZVJ1	4565.A0A3B5ZZ56	0	0	0	0	0	0	0.487	0.076	0.505
A0A3B5ZVJ1	TaNIPA14	4565.A0A3B5ZVJ1	4565.A0A3B6EN04	0	0	0	0	0	0	0.487	0.076	0.505
A0A3B5ZVJ1	TaNIPA10	4565.A0A3B5ZVJ1	4565.A0A3B6CHE1	0	0	0	0	0	0	0.487	0.076	0.505
A0A3B5ZVJ1	TaNIPA5	4565.A0A3B5ZVJ1	4565.A0A3B5ZW68	0	0	0	0	0	0	0.487	0.076	0.505
A0A3B5ZVJ1	TaNIPA8	4565.A0A3B5ZVJ1	4565.A0A3B6B9K4	0	0	0	0	0	0	0.487	0.076	0.505
A0A3B5ZVJ1	TaNIPA12	4565.A0A3B5ZVJ1	4565.A0A3B6DN55	0	0	0	0	0	0	0.487	0.076	0.505
A0A3B5ZVJ1	TaNIPA18	4565.A0A3B5ZVJ1	4565.A0A3B6H322	0	0	0	0	0	0	0.487	0.076	0.505
A0A3B5ZVJ1	W5DZS4_WHEAT	4565.A0A3B5ZVJ1	4565.W5DZS4	0	0	0.057	0.967	0	0	0.856	0	0.858
A0A3B5ZVJ1	A0A3B6SES7	4565.A0A3B5ZVJ1	4565.A0A3B6SES7	0	0	0	0	0	0	0.895	0.085	0.899
A0A3B5ZVJ1	A0A3B6ER29	4565.A0A3B5ZVJ1	4565.A0A3B6ER29	0	0	0.187	0.684	0	0	0.895	0.085	0.915
A0A3B5ZVJ1	A0A3B6H6X9	4565.A0A3B5ZVJ1	4565.A0A3B6H6X9	0	0	0.19	0.677	0	0	0.895	0.085	0.915
A0A3B5ZW09	TaNIPA16	4565.A0A3B5ZW09	4565.A0A077RYC8	0	0	0	0	0	0	0	0.403	0.403
A0A3B5ZW09	TaNIPA1	4565.A0A3B5ZW09	4565.A0A3B5Y2B1	0	0	0	0	0	0	0	0.403	0.403
A0A3B5ZW09	TaNIPA3	4565.A0A3B5ZW09	4565.A0A3B5Z0D7	0	0	0	0	0	0	0	0.403	0.403
A0A3B5ZW09	TaNIPA20	4565.A0A3B5ZW09	4565.A0A3B6IPU4	0	0	0	0	0	0	0	0.403	0.403
A0A3B5ZW09	TaNIPA14	4565.A0A3B5ZW09	4565.A0A3B6EN04	0	0	0	0	0	0	0	0.403	0.403
A0A3B5ZW09	TaNIPA18	4565.A0A3B5ZW09	4565.A0A3B6H322	0	0	0	0	0	0	0	0.403	0.403
A0A3B5ZW09	TaNIPA21	4565.A0A3B5ZW09	4565.A0A3B6JEG3	0	0	0	0	0	0	0	0.403	0.403
A0A3B5ZW09	TaNIPA19	4565.A0A3B5ZW09	4565.A0A3B6HUD2	0	0	0	0	0	0	0	0.403	0.403
A0A3B5ZW09	TaNIPA5	4565.A0A3B5ZW09	4565.A0A3B5ZW68	0	0	0	0	0	0	0	0.403	0.403
A0A3B5ZW09	A0A3B6FWA6	4565.A0A3B5ZW09	4565.A0A3B6FWA6	0	0	0	0	0	0	0	0.48	0.48
A0A3B6ARB5	TaCorA9	4565.A0A3B6ARB5	4565.A0A3B6TKU2	0	0	0	0	0.111	0.243	0	0.224	0.432
A0A3B6ARB5	TaCorA8	4565.A0A3B6ARB5	4565.A0A3B6SFV0	0	0	0	0	0.111	0.243	0	0.224	0.432
A0A3B6ARB5	TaCorA7	4565.A0A3B6ARB5	4565.A0A3B6RKC0	0	0	0	0	0.111	0.243	0	0.224	0.432
A0A3B6B1N3	TaCorA4	4565.A0A3B6B1N3	4565.W5D4A7	0	0	0.449	0	0	0	0	0	0.449
A0A3B6B1N3	TaCorA2	4565.A0A3B6B1N3	4565.A0A3B6EGM4	0	0	0.449	0	0	0	0	0	0.449
A0A3B6B1N3	TaCorA6	4565.A0A3B6B1N3	4565.A0A3B6GXI2	0	0	0.45	0	0	0	0	0	0.45
A0A3B6B1N3	TaCorA3	4565.A0A3B6B1N3	4565.A0A3B6FMT5	0	0	0.455	0	0	0	0	0	0.455
A0A3B6B1N3	TaCorA5	4565.A0A3B6B1N3	4565.A0A3B6GWK5	0	0	0.455	0	0	0	0	0	0.455
A0A3B6C0G0	TaNIPA16	4565.A0A3B6C0G0	4565.A0A077RYC8	0	0	0	0	0	0	0.487	0.076	0.505
A0A3B6C0G0	TaNIPA15	4565.A0A3B6C0G0	4565.A0A077S5D7	0	0	0	0	0	0	0.487	0.076	0.505
A0A3B6C0G0	TaNIPA11	4565.A0A3B6C0G0	4565.A0A1D5ULQ6	0	0	0	0	0	0	0.487	0.076	0.505
A0A3B6C0G0	TaNIPA1	4565.A0A3B6C0G0	4565.A0A3B5Y2B1	0	0	0	0	0	0	0.487	0.076	0.505
A0A3B6C0G0	TaNIPA2	4565.A0A3B6C0G0	4565.A0A3B5Y564	0	0	0	0	0	0	0.487	0.076	0.505
A0A3B6C0G0	TaNIPA3	4565.A0A3B6C0G0	4565.A0A3B5Z0D7	0	0	0	0	0	0	0.487	0.076	0.505
A0A3B6C0G0	TaNIPA4	4565.A0A3B6C0G0	4565.A0A3B5Z1L3	0	0	0	0	0	0	0.487	0.076	0.505
A0A3B6C0G0	TaNIPA5	4565.A0A3B6C0G0	4565.A0A3B5ZW68	0	0	0	0	0	0	0.487	0.076	0.505
A0A3B6C0G0	TaNIPA6	4565.A0A3B6C0G0	4565.A0A3B5ZZ56	0	0	0	0	0	0	0.487	0.076	0.505
A0A3B6C0G0	TaNIPA7	4565.A0A3B6C0G0	4565.A0A3B6AZ89	0	0	0	0	0	0	0.487	0.076	0.505
A0A3B6C0G0	TaNIPA8	4565.A0A3B6C0G0	4565.A0A3B6B9K4	0	0	0	0	0	0	0.487	0.076	0.505
A0A3B6C0G0	TaNIPA27	4565.A0A3B6C0G0	4565.A0A3B6QH11	0	0	0	0	0	0	0.487	0.076	0.505
A0A3B6C0G0	TaNIPA25	4565.A0A3B6C0G0	4565.A0A3B6PLC6	0	0	0	0	0	0	0.487	0.076	0.505
A0A3B6C0G0	TaNIPA28	4565.A0A3B6C0G0	4565.A0A3B6RSD4	0	0	0	0	0	0	0.487	0.076	0.505
A0A3B6C0G0	TaNIPA22	4565.A0A3B6C0G0	4565.A0A3B6NPS8	0	0	0	0	0	0	0.487	0.076	0.505
A0A3B6C0G0	TaNIPA26	4565.A0A3B6C0G0	4565.A0A3B6QGU1	0	0	0	0	0	0	0.487	0.076	0.505
A0A3B6C0G0	TaNIPA19	4565.A0A3B6C0G0	4565.A0A3B6HUD2	0	0	0	0	0	0	0.487	0.076	0.505
A0A3B6C0G0	TaNIPA29	4565.A0A3B6C0G0	4565.A0A3B6SUF4	0	0	0	0	0	0	0.487	0.076	0.505
A0A3B6C0G0	TaNIPA20	4565.A0A3B6C0G0	4565.A0A3B6IPU4	0	0	0	0	0	0	0.487	0.076	0.505
A0A3B6C0G0	TaNIPA30	4565.A0A3B6C0G0	4565.A0A3B6TST8	0	0	0	0	0	0	0.487	0.076	0.505
A0A3B6C0G0	TaNIPA21	4565.A0A3B6C0G0	4565.A0A3B6JEG3	0	0	0	0	0	0	0.487	0.076	0.505
A0A3B6C0G0	TaNIPA23	4565.A0A3B6C0G0	4565.A0A3B6NND7	0	0	0	0	0	0	0.487	0.076	0.505
A0A3B6C0G0	TaNIPA13	4565.A0A3B6C0G0	4565.A0A3B6EP76	0	0	0	0	0	0	0.487	0.076	0.505
A0A3B6C0G0	TaNIPA24	4565.A0A3B6C0G0	4565.A0A3B6PMJ0	0	0	0	0	0	0	0.487	0.076	0.505
A0A3B6C0G0	TaNIPA12	4565.A0A3B6C0G0	4565.A0A3B6DN55	0	0	0	0	0	0	0.487	0.076	0.505
A0A3B6C0G0	TaNIPA18	4565.A0A3B6C0G0	4565.A0A3B6H322	0	0	0	0	0	0	0.487	0.076	0.505
A0A3B6C0G0	TaNIPA14	4565.A0A3B6C0G0	4565.A0A3B6EN04	0	0	0	0	0	0	0.487	0.076	0.505
A0A3B6C0G0	TaNIPA10	4565.A0A3B6C0G0	4565.A0A3B6CHE1	0	0	0	0	0	0	0.487	0.076	0.505
A0A3B6C0G0	TaNIPA9	4565.A0A3B6C0G0	4565.A0A3B6C6H8	0	0	0	0	0	0	0.487	0.076	0.505
A0A3B6C0G0	TaNIPA17	4565.A0A3B6C0G0	4565.A0A3B6GYW0	0	0	0	0	0	0	0.487	0.076	0.505
A0A3B6C0G0	W5DZS4_WHEAT	4565.A0A3B6C0G0	4565.W5DZS4	0	0	0.057	0.966	0	0	0.856	0	0.858
A0A3B6C0G0	A0A3B6SES7	4565.A0A3B6C0G0	4565.A0A3B6SES7	0	0	0	0	0	0	0.921	0.085	0.924
A0A3B6C0G0	A0A3B6H6X9	4565.A0A3B6C0G0	4565.A0A3B6H6X9	0	0	0.194	0.67	0	0	0.921	0.085	0.936
A0A3B6C0G0	A0A3B6ER29	4565.A0A3B6C0G0	4565.A0A3B6ER29	0	0	0.191	0.677	0	0	0.921	0.085	0.936
A0A3B6DAM6	TaNIPA16	4565.A0A3B6DAM6	4565.A0A077RYC8	0	0	0	0	0	0	0.487	0.076	0.505
A0A3B6DAM6	TaNIPA15	4565.A0A3B6DAM6	4565.A0A077S5D7	0	0	0	0	0	0	0.487	0.076	0.505
A0A3B6DAM6	TaNIPA11	4565.A0A3B6DAM6	4565.A0A1D5ULQ6	0	0	0	0	0	0	0.487	0.076	0.505
A0A3B6DAM6	TaNIPA1	4565.A0A3B6DAM6	4565.A0A3B5Y2B1	0	0	0	0	0	0	0.487	0.076	0.505
A0A3B6DAM6	TaNIPA2	4565.A0A3B6DAM6	4565.A0A3B5Y564	0	0	0	0	0	0	0.487	0.076	0.505
A0A3B6DAM6	TaNIPA3	4565.A0A3B6DAM6	4565.A0A3B5Z0D7	0	0	0	0	0	0	0.487	0.076	0.505
A0A3B6DAM6	TaNIPA4	4565.A0A3B6DAM6	4565.A0A3B5Z1L3	0	0	0	0	0	0	0.487	0.076	0.505
A0A3B6DAM6	TaNIPA5	4565.A0A3B6DAM6	4565.A0A3B5ZW68	0	0	0	0	0	0	0.487	0.076	0.505
A0A3B6DAM6	TaNIPA6	4565.A0A3B6DAM6	4565.A0A3B5ZZ56	0	0	0	0	0	0	0.487	0.076	0.505
A0A3B6DAM6	TaNIPA7	4565.A0A3B6DAM6	4565.A0A3B6AZ89	0	0	0	0	0	0	0.487	0.076	0.505
A0A3B6DAM6	TaNIPA8	4565.A0A3B6DAM6	4565.A0A3B6B9K4	0	0	0	0	0	0	0.487	0.076	0.505
A0A3B6DAM6	TaNIPA9	4565.A0A3B6DAM6	4565.A0A3B6C6H8	0	0	0	0	0	0	0.487	0.076	0.505
A0A3B6DAM6	TaNIPA10	4565.A0A3B6DAM6	4565.A0A3B6CHE1	0	0	0	0	0	0	0.487	0.076	0.505
A0A3B6DAM6	TaNIPA14	4565.A0A3B6DAM6	4565.A0A3B6EN04	0	0	0	0	0	0	0.487	0.076	0.505
A0A3B6DAM6	TaNIPA17	4565.A0A3B6DAM6	4565.A0A3B6GYW0	0	0	0	0	0	0	0.487	0.076	0.505
A0A3B6DAM6	TaNIPA18	4565.A0A3B6DAM6	4565.A0A3B6H322	0	0	0	0	0	0	0.487	0.076	0.505
A0A3B6DAM6	TaNIPA12	4565.A0A3B6DAM6	4565.A0A3B6DN55	0	0	0	0	0	0	0.487	0.076	0.505
A0A3B6DAM6	TaNIPA21	4565.A0A3B6DAM6	4565.A0A3B6JEG3	0	0	0	0	0	0	0.487	0.076	0.505
A0A3B6DAM6	TaNIPA20	4565.A0A3B6DAM6	4565.A0A3B6IPU4	0	0	0	0	0	0	0.487	0.076	0.505
A0A3B6DAM6	TaNIPA30	4565.A0A3B6DAM6	4565.A0A3B6TST8	0	0	0	0	0	0	0.487	0.076	0.505
A0A3B6DAM6	TaNIPA24	4565.A0A3B6DAM6	4565.A0A3B6PMJ0	0	0	0	0	0	0	0.487	0.076	0.505
A0A3B6DAM6	TaNIPA13	4565.A0A3B6DAM6	4565.A0A3B6EP76	0	0	0	0	0	0	0.487	0.076	0.505
A0A3B6DAM6	TaNIPA23	4565.A0A3B6DAM6	4565.A0A3B6NND7	0	0	0	0	0	0	0.487	0.076	0.505
A0A3B6DAM6	TaNIPA22	4565.A0A3B6DAM6	4565.A0A3B6NPS8	0	0	0	0	0	0	0.487	0.076	0.505
A0A3B6DAM6	TaNIPA28	4565.A0A3B6DAM6	4565.A0A3B6RSD4	0	0	0	0	0	0	0.487	0.076	0.505
A0A3B6DAM6	TaNIPA25	4565.A0A3B6DAM6	4565.A0A3B6PLC6	0	0	0	0	0	0	0.487	0.076	0.505
A0A3B6DAM6	TaNIPA27	4565.A0A3B6DAM6	4565.A0A3B6QH11	0	0	0	0	0	0	0.487	0.076	0.505
A0A3B6DAM6	TaNIPA29	4565.A0A3B6DAM6	4565.A0A3B6SUF4	0	0	0	0	0	0	0.487	0.076	0.505
A0A3B6DAM6	TaNIPA19	4565.A0A3B6DAM6	4565.A0A3B6HUD2	0	0	0	0	0	0	0.487	0.076	0.505
A0A3B6DAM6	TaNIPA26	4565.A0A3B6DAM6	4565.A0A3B6QGU1	0	0	0	0	0	0	0.487	0.076	0.505
A0A3B6DAM6	W5DZS4_WHEAT	4565.A0A3B6DAM6	4565.W5DZS4	0	0	0.057	0.967	0	0	0.856	0	0.858
A0A3B6DAM6	A0A3B6SES7	4565.A0A3B6DAM6	4565.A0A3B6SES7	0	0	0	0	0	0	0.921	0.085	0.924
A0A3B6DAM6	A0A3B6ER29	4565.A0A3B6DAM6	4565.A0A3B6ER29	0	0	0.191	0.676	0	0	0.921	0.085	0.936
A0A3B6DAM6	A0A3B6H6X9	4565.A0A3B6DAM6	4565.A0A3B6H6X9	0	0	0.194	0.669	0	0	0.921	0.085	0.936
A0A3B6DH75	TaCorA2	4565.A0A3B6DH75	4565.A0A3B6EGM4	0	0	0.452	0	0	0	0	0	0.452
A0A3B6DH75	TaCorA4	4565.A0A3B6DH75	4565.W5D4A7	0	0	0.452	0	0	0	0	0	0.452
A0A3B6DH75	TaCorA6	4565.A0A3B6DH75	4565.A0A3B6GXI2	0	0	0.453	0	0	0	0	0	0.453
A0A3B6DH75	TaCorA5	4565.A0A3B6DH75	4565.A0A3B6GWK5	0	0	0.457	0	0	0	0	0	0.457
A0A3B6DH75	TaCorA3	4565.A0A3B6DH75	4565.A0A3B6FMT5	0	0	0.458	0	0	0	0	0	0.458
A0A3B6EL29	TaNIPA16	4565.A0A3B6EL29	4565.A0A077RYC8	0	0	0	0	0	0	0.487	0.076	0.505
A0A3B6EL29	TaNIPA15	4565.A0A3B6EL29	4565.A0A077S5D7	0	0	0	0	0	0	0.487	0.076	0.505
A0A3B6EL29	TaNIPA11	4565.A0A3B6EL29	4565.A0A1D5ULQ6	0	0	0	0	0	0	0.487	0.076	0.505
A0A3B6EL29	TaNIPA1	4565.A0A3B6EL29	4565.A0A3B5Y2B1	0	0	0	0	0	0	0.487	0.076	0.505
A0A3B6EL29	TaNIPA2	4565.A0A3B6EL29	4565.A0A3B5Y564	0	0	0	0	0	0	0.487	0.076	0.505
A0A3B6EL29	TaNIPA3	4565.A0A3B6EL29	4565.A0A3B5Z0D7	0	0	0	0	0	0	0.487	0.076	0.505
A0A3B6EL29	TaNIPA4	4565.A0A3B6EL29	4565.A0A3B5Z1L3	0	0	0	0	0	0	0.487	0.076	0.505
A0A3B6EL29	TaNIPA5	4565.A0A3B6EL29	4565.A0A3B5ZW68	0	0	0	0	0	0	0.487	0.076	0.505
A0A3B6EL29	TaNIPA6	4565.A0A3B6EL29	4565.A0A3B5ZZ56	0	0	0	0	0	0	0.487	0.076	0.505
A0A3B6EL29	TaNIPA7	4565.A0A3B6EL29	4565.A0A3B6AZ89	0	0	0	0	0	0	0.487	0.076	0.505
A0A3B6EL29	TaNIPA8	4565.A0A3B6EL29	4565.A0A3B6B9K4	0	0	0	0	0	0	0.487	0.076	0.505
A0A3B6EL29	TaNIPA9	4565.A0A3B6EL29	4565.A0A3B6C6H8	0	0	0	0	0	0	0.487	0.076	0.505
A0A3B6EL29	TaNIPA10	4565.A0A3B6EL29	4565.A0A3B6CHE1	0	0	0	0	0	0	0.487	0.076	0.505
A0A3B6EL29	TaNIPA12	4565.A0A3B6EL29	4565.A0A3B6DN55	0	0	0	0	0	0	0.487	0.076	0.505
A0A3B6EL29	TaNIPA18	4565.A0A3B6EL29	4565.A0A3B6H322	0	0	0	0	0	0	0.487	0.076	0.505
A0A3B6EL29	TaNIPA14	4565.A0A3B6EL29	4565.A0A3B6EN04	0	0	0	0	0	0	0.487	0.076	0.505
A0A3B6EL29	TaNIPA17	4565.A0A3B6EL29	4565.A0A3B6GYW0	0	0	0	0	0	0	0.487	0.076	0.505
A0A3B6EL29	TaNIPA25	4565.A0A3B6EL29	4565.A0A3B6PLC6	0	0	0	0	0	0	0.487	0.076	0.505
A0A3B6EL29	TaNIPA22	4565.A0A3B6EL29	4565.A0A3B6NPS8	0	0	0	0	0	0	0.487	0.076	0.505
A0A3B6EL29	TaNIPA28	4565.A0A3B6EL29	4565.A0A3B6RSD4	0	0	0	0	0	0	0.487	0.076	0.505
A0A3B6EL29	TaNIPA27	4565.A0A3B6EL29	4565.A0A3B6QH11	0	0	0	0	0	0	0.487	0.076	0.505
A0A3B6EL29	TaNIPA19	4565.A0A3B6EL29	4565.A0A3B6HUD2	0	0	0	0	0	0	0.487	0.076	0.505
A0A3B6EL29	TaNIPA26	4565.A0A3B6EL29	4565.A0A3B6QGU1	0	0	0	0	0	0	0.487	0.076	0.505
A0A3B6EL29	TaNIPA29	4565.A0A3B6EL29	4565.A0A3B6SUF4	0	0	0	0	0	0	0.487	0.076	0.505
A0A3B6EL29	TaNIPA21	4565.A0A3B6EL29	4565.A0A3B6JEG3	0	0	0	0	0	0	0.487	0.076	0.505
A0A3B6EL29	TaNIPA30	4565.A0A3B6EL29	4565.A0A3B6TST8	0	0	0	0	0	0	0.487	0.076	0.505
A0A3B6EL29	TaNIPA20	4565.A0A3B6EL29	4565.A0A3B6IPU4	0	0	0	0	0	0	0.487	0.076	0.505
A0A3B6EL29	TaNIPA24	4565.A0A3B6EL29	4565.A0A3B6PMJ0	0	0	0	0	0	0	0.487	0.076	0.505
A0A3B6EL29	TaNIPA23	4565.A0A3B6EL29	4565.A0A3B6NND7	0	0	0	0	0	0	0.487	0.076	0.505
A0A3B6EL29	TaNIPA13	4565.A0A3B6EL29	4565.A0A3B6EP76	0	0	0	0	0	0	0.487	0.076	0.505
A0A3B6EL29	A0A3B6SES7	4565.A0A3B6EL29	4565.A0A3B6SES7	0	0	0	0	0	0	0.823	0.085	0.831
A0A3B6EL29	W5DZS4_WHEAT	4565.A0A3B6EL29	4565.W5DZS4	0	0	0.058	0.965	0	0	0.856	0	0.858
A0A3B6EL29	A0A3B6ER29	4565.A0A3B6EL29	4565.A0A3B6ER29	0	0	0.198	0.66	0	0	0.823	0.085	0.858
A0A3B6EL29	A0A3B6H6X9	4565.A0A3B6EL29	4565.A0A3B6H6X9	0	0	0.2	0.657	0	0	0.823	0.085	0.859
A0A3B6ER29	TaNIPA16	4565.A0A3B6ER29	4565.A0A077RYC8	0	0	0	0	0	0	0.487	0.076	0.505
A0A3B6ER29	TaNIPA15	4565.A0A3B6ER29	4565.A0A077S5D7	0	0	0	0	0	0	0.487	0.076	0.505
A0A3B6ER29	TaNIPA11	4565.A0A3B6ER29	4565.A0A1D5ULQ6	0	0	0	0	0	0	0.487	0.076	0.505
A0A3B6ER29	TaNIPA1	4565.A0A3B6ER29	4565.A0A3B5Y2B1	0	0	0	0	0	0	0.487	0.076	0.505
A0A3B6ER29	TaNIPA2	4565.A0A3B6ER29	4565.A0A3B5Y564	0	0	0	0	0	0	0.487	0.076	0.505
A0A3B6ER29	TaNIPA3	4565.A0A3B6ER29	4565.A0A3B5Z0D7	0	0	0	0	0	0	0.487	0.076	0.505
A0A3B6ER29	TaNIPA4	4565.A0A3B6ER29	4565.A0A3B5Z1L3	0	0	0	0	0	0	0.487	0.076	0.505
A0A3B6ER29	TaNIPA5	4565.A0A3B6ER29	4565.A0A3B5ZW68	0	0	0	0	0	0	0.487	0.076	0.505
A0A3B6ER29	TaNIPA6	4565.A0A3B6ER29	4565.A0A3B5ZZ56	0	0	0	0	0	0	0.487	0.076	0.505
A0A3B6ER29	TaNIPA7	4565.A0A3B6ER29	4565.A0A3B6AZ89	0	0	0	0	0	0	0.487	0.076	0.505
A0A3B6ER29	TaNIPA8	4565.A0A3B6ER29	4565.A0A3B6B9K4	0	0	0	0	0	0	0.487	0.076	0.505
A0A3B6ER29	TaNIPA9	4565.A0A3B6ER29	4565.A0A3B6C6H8	0	0	0	0	0	0	0.487	0.076	0.505
A0A3B6ER29	TaNIPA10	4565.A0A3B6ER29	4565.A0A3B6CHE1	0	0	0	0	0	0	0.487	0.076	0.505
A0A3B6ER29	TaNIPA12	4565.A0A3B6ER29	4565.A0A3B6DN55	0	0	0	0	0	0	0.487	0.076	0.505
A0A3B6ER29	TaNIPA14	4565.A0A3B6ER29	4565.A0A3B6EN04	0	0	0	0	0	0	0.487	0.076	0.505
A0A3B6ER29	TaNIPA13	4565.A0A3B6ER29	4565.A0A3B6EP76	0	0	0	0	0	0	0.487	0.076	0.505
A0A3B6ER29	TaNIPA24	4565.A0A3B6ER29	4565.A0A3B6PMJ0	0	0	0	0	0	0	0.487	0.076	0.505
A0A3B6ER29	TaNIPA23	4565.A0A3B6ER29	4565.A0A3B6NND7	0	0	0	0	0	0	0.487	0.076	0.505
A0A3B6ER29	TaNIPA21	4565.A0A3B6ER29	4565.A0A3B6JEG3	0	0	0	0	0	0	0.487	0.076	0.505
A0A3B6ER29	TaNIPA30	4565.A0A3B6ER29	4565.A0A3B6TST8	0	0	0	0	0	0	0.487	0.076	0.505
A0A3B6ER29	TaNIPA20	4565.A0A3B6ER29	4565.A0A3B6IPU4	0	0	0	0	0	0	0.487	0.076	0.505
A0A3B6ER29	TaNIPA19	4565.A0A3B6ER29	4565.A0A3B6HUD2	0	0	0	0	0	0	0.487	0.076	0.505
A0A3B6ER29	TaNIPA26	4565.A0A3B6ER29	4565.A0A3B6QGU1	0	0	0	0	0	0	0.487	0.076	0.505
A0A3B6ER29	TaNIPA29	4565.A0A3B6ER29	4565.A0A3B6SUF4	0	0	0	0	0	0	0.487	0.076	0.505
A0A3B6ER29	TaNIPA25	4565.A0A3B6ER29	4565.A0A3B6PLC6	0	0	0	0	0	0	0.487	0.076	0.505
A0A3B6ER29	TaNIPA22	4565.A0A3B6ER29	4565.A0A3B6NPS8	0	0	0	0	0	0	0.487	0.076	0.505
A0A3B6ER29	TaNIPA28	4565.A0A3B6ER29	4565.A0A3B6RSD4	0	0	0	0	0	0	0.487	0.076	0.505
A0A3B6ER29	TaNIPA27	4565.A0A3B6ER29	4565.A0A3B6QH11	0	0	0	0	0	0	0.487	0.076	0.505
A0A3B6ER29	TaNIPA17	4565.A0A3B6ER29	4565.A0A3B6GYW0	0	0	0	0	0	0	0.487	0.076	0.505
A0A3B6ER29	TaNIPA18	4565.A0A3B6ER29	4565.A0A3B6H322	0	0	0	0	0	0	0.487	0.076	0.505
A0A3B6ER29	A0A3B6H132	4565.A0A3B6ER29	4565.A0A3B6H132	0	0	0.197	0.664	0	0	0.823	0.085	0.858
A0A3B6ER29	A0A3B6IQL4	4565.A0A3B6ER29	4565.A0A3B6IQL4	0	0	0.192	0.674	0	0	0.895	0.085	0.915
A0A3B6ER29	A0A3B6HTM0	4565.A0A3B6ER29	4565.A0A3B6HTM0	0	0	0.193	0.671	0	0	0.895	0.085	0.915
A0A3B6ER29	A0A3B6JK75	4565.A0A3B6ER29	4565.A0A3B6JK75	0	0	0.193	0.672	0	0	0.895	0.085	0.915
A0A3B6ER29	W5DZS4_WHEAT	4565.A0A3B6ER29	4565.W5DZS4	0	0	0.188	0.682	0	0	0.952	0.212	0.966
A0A3B6FS02	TaNIPA16	4565.A0A3B6FS02	4565.A0A077RYC8	0	0	0	0	0	0	0.487	0.076	0.505
A0A3B6FS02	TaNIPA15	4565.A0A3B6FS02	4565.A0A077S5D7	0	0	0	0	0	0	0.487	0.076	0.505
A0A3B6FS02	TaNIPA11	4565.A0A3B6FS02	4565.A0A1D5ULQ6	0	0	0	0	0	0	0.487	0.076	0.505
A0A3B6FS02	TaNIPA1	4565.A0A3B6FS02	4565.A0A3B5Y2B1	0	0	0	0	0	0	0.487	0.076	0.505
A0A3B6FS02	TaNIPA2	4565.A0A3B6FS02	4565.A0A3B5Y564	0	0	0	0	0	0	0.487	0.076	0.505
A0A3B6FS02	TaNIPA3	4565.A0A3B6FS02	4565.A0A3B5Z0D7	0	0	0	0	0	0	0.487	0.076	0.505
A0A3B6FS02	TaNIPA4	4565.A0A3B6FS02	4565.A0A3B5Z1L3	0	0	0	0	0	0	0.487	0.076	0.505
A0A3B6FS02	TaNIPA5	4565.A0A3B6FS02	4565.A0A3B5ZW68	0	0	0	0	0	0	0.487	0.076	0.505
A0A3B6FS02	TaNIPA6	4565.A0A3B6FS02	4565.A0A3B5ZZ56	0	0	0	0	0	0	0.487	0.076	0.505
A0A3B6FS02	TaNIPA7	4565.A0A3B6FS02	4565.A0A3B6AZ89	0	0	0	0	0	0	0.487	0.076	0.505
A0A3B6FS02	TaNIPA8	4565.A0A3B6FS02	4565.A0A3B6B9K4	0	0	0	0	0	0	0.487	0.076	0.505
A0A3B6FS02	TaNIPA9	4565.A0A3B6FS02	4565.A0A3B6C6H8	0	0	0	0	0	0	0.487	0.076	0.505
A0A3B6FS02	TaNIPA10	4565.A0A3B6FS02	4565.A0A3B6CHE1	0	0	0	0	0	0	0.487	0.076	0.505
A0A3B6FS02	TaNIPA12	4565.A0A3B6FS02	4565.A0A3B6DN55	0	0	0	0	0	0	0.487	0.076	0.505
A0A3B6FS02	TaNIPA14	4565.A0A3B6FS02	4565.A0A3B6EN04	0	0	0	0	0	0	0.487	0.076	0.505
A0A3B6FS02	TaNIPA13	4565.A0A3B6FS02	4565.A0A3B6EP76	0	0	0	0	0	0	0.487	0.076	0.505
A0A3B6FS02	TaNIPA17	4565.A0A3B6FS02	4565.A0A3B6GYW0	0	0	0	0	0	0	0.487	0.076	0.505
A0A3B6FS02	TaNIPA18	4565.A0A3B6FS02	4565.A0A3B6H322	0	0	0	0	0	0	0.487	0.076	0.505
A0A3B6FS02	TaNIPA21	4565.A0A3B6FS02	4565.A0A3B6JEG3	0	0	0	0	0	0	0.487	0.076	0.505
A0A3B6FS02	TaNIPA20	4565.A0A3B6FS02	4565.A0A3B6IPU4	0	0	0	0	0	0	0.487	0.076	0.505
A0A3B6FS02	TaNIPA30	4565.A0A3B6FS02	4565.A0A3B6TST8	0	0	0	0	0	0	0.487	0.076	0.505
A0A3B6FS02	TaNIPA24	4565.A0A3B6FS02	4565.A0A3B6PMJ0	0	0	0	0	0	0	0.487	0.076	0.505
A0A3B6FS02	TaNIPA23	4565.A0A3B6FS02	4565.A0A3B6NND7	0	0	0	0	0	0	0.487	0.076	0.505
A0A3B6FS02	TaNIPA22	4565.A0A3B6FS02	4565.A0A3B6NPS8	0	0	0	0	0	0	0.487	0.076	0.505
A0A3B6FS02	TaNIPA28	4565.A0A3B6FS02	4565.A0A3B6RSD4	0	0	0	0	0	0	0.487	0.076	0.505
A0A3B6FS02	TaNIPA25	4565.A0A3B6FS02	4565.A0A3B6PLC6	0	0	0	0	0	0	0.487	0.076	0.505
A0A3B6FS02	TaNIPA27	4565.A0A3B6FS02	4565.A0A3B6QH11	0	0	0	0	0	0	0.487	0.076	0.505
A0A3B6FS02	TaNIPA29	4565.A0A3B6FS02	4565.A0A3B6SUF4	0	0	0	0	0	0	0.487	0.076	0.505
A0A3B6FS02	TaNIPA19	4565.A0A3B6FS02	4565.A0A3B6HUD2	0	0	0	0	0	0	0.487	0.076	0.505
A0A3B6FS02	TaNIPA26	4565.A0A3B6FS02	4565.A0A3B6QGU1	0	0	0	0	0	0	0.487	0.076	0.505
A0A3B6FWA6	TaNIPA16	4565.A0A3B6FWA6	4565.A0A077RYC8	0	0	0	0	0	0	0	0.427	0.426
A0A3B6FWA6	TaNIPA1	4565.A0A3B6FWA6	4565.A0A3B5Y2B1	0	0	0	0	0	0	0	0.427	0.426
A0A3B6FWA6	TaNIPA3	4565.A0A3B6FWA6	4565.A0A3B5Z0D7	0	0	0	0	0	0	0	0.427	0.426
A0A3B6FWA6	TaNIPA5	4565.A0A3B6FWA6	4565.A0A3B5ZW68	0	0	0	0	0	0	0	0.427	0.426
A0A3B6FWA6	TaNIPA8	4565.A0A3B6FWA6	4565.A0A3B6B9K4	0	0	0	0	0	0	0	0.404	0.404
A0A3B6FWA6	TaNIPA10	4565.A0A3B6FWA6	4565.A0A3B6CHE1	0	0	0	0	0	0	0	0.404	0.404
A0A3B6FWA6	TaNIPA12	4565.A0A3B6FWA6	4565.A0A3B6DN55	0	0	0	0	0	0	0	0.404	0.404
A0A3B6FWA6	TaNIPA14	4565.A0A3B6FWA6	4565.A0A3B6EN04	0	0	0	0	0	0	0	0.427	0.426
A0A3B6FWA6	TaNIPA21	4565.A0A3B6FWA6	4565.A0A3B6JEG3	0	0	0	0	0	0	0	0.427	0.426
A0A3B6FWA6	TaNIPA20	4565.A0A3B6FWA6	4565.A0A3B6IPU4	0	0	0	0	0	0	0	0.427	0.426
A0A3B6FWA6	TaNIPA19	4565.A0A3B6FWA6	4565.A0A3B6HUD2	0	0	0	0	0	0	0	0.427	0.426
A0A3B6FWA6	TaNIPA18	4565.A0A3B6FWA6	4565.A0A3B6H322	0	0	0	0	0	0	0	0.427	0.426
A0A3B6H132	TaNIPA16	4565.A0A3B6H132	4565.A0A077RYC8	0	0	0	0	0	0	0.487	0.076	0.505
A0A3B6H132	TaNIPA15	4565.A0A3B6H132	4565.A0A077S5D7	0	0	0	0	0	0	0.487	0.076	0.505
A0A3B6H132	TaNIPA11	4565.A0A3B6H132	4565.A0A1D5ULQ6	0	0	0	0	0	0	0.487	0.076	0.505
A0A3B6H132	TaNIPA1	4565.A0A3B6H132	4565.A0A3B5Y2B1	0	0	0	0	0	0	0.487	0.076	0.505
A0A3B6H132	TaNIPA2	4565.A0A3B6H132	4565.A0A3B5Y564	0	0	0	0	0	0	0.487	0.076	0.505
A0A3B6H132	TaNIPA3	4565.A0A3B6H132	4565.A0A3B5Z0D7	0	0	0	0	0	0	0.487	0.076	0.505
A0A3B6H132	TaNIPA4	4565.A0A3B6H132	4565.A0A3B5Z1L3	0	0	0	0	0	0	0.487	0.076	0.505
A0A3B6H132	TaNIPA5	4565.A0A3B6H132	4565.A0A3B5ZW68	0	0	0	0	0	0	0.487	0.076	0.505
A0A3B6H132	TaNIPA6	4565.A0A3B6H132	4565.A0A3B5ZZ56	0	0	0	0	0	0	0.487	0.076	0.505
A0A3B6H132	TaNIPA7	4565.A0A3B6H132	4565.A0A3B6AZ89	0	0	0	0	0	0	0.487	0.076	0.505
A0A3B6H132	TaNIPA8	4565.A0A3B6H132	4565.A0A3B6B9K4	0	0	0	0	0	0	0.487	0.076	0.505
A0A3B6H132	TaNIPA9	4565.A0A3B6H132	4565.A0A3B6C6H8	0	0	0	0	0	0	0.487	0.076	0.505
A0A3B6H132	TaNIPA10	4565.A0A3B6H132	4565.A0A3B6CHE1	0	0	0	0	0	0	0.487	0.076	0.505
A0A3B6H132	TaNIPA12	4565.A0A3B6H132	4565.A0A3B6DN55	0	0	0	0	0	0	0.487	0.076	0.505
A0A3B6H132	TaNIPA14	4565.A0A3B6H132	4565.A0A3B6EN04	0	0	0	0	0	0	0.487	0.076	0.505
A0A3B6H132	TaNIPA13	4565.A0A3B6H132	4565.A0A3B6EP76	0	0	0	0	0	0	0.487	0.076	0.505
A0A3B6H132	TaNIPA17	4565.A0A3B6H132	4565.A0A3B6GYW0	0	0	0	0	0	0	0.487	0.076	0.505
A0A3B6H132	TaNIPA23	4565.A0A3B6H132	4565.A0A3B6NND7	0	0	0	0	0	0	0.487	0.076	0.505
A0A3B6H132	TaNIPA24	4565.A0A3B6H132	4565.A0A3B6PMJ0	0	0	0	0	0	0	0.487	0.076	0.505
A0A3B6H132	TaNIPA20	4565.A0A3B6H132	4565.A0A3B6IPU4	0	0	0	0	0	0	0.487	0.076	0.505
A0A3B6H132	TaNIPA30	4565.A0A3B6H132	4565.A0A3B6TST8	0	0	0	0	0	0	0.487	0.076	0.505
A0A3B6H132	TaNIPA21	4565.A0A3B6H132	4565.A0A3B6JEG3	0	0	0	0	0	0	0.487	0.076	0.505
A0A3B6H132	TaNIPA26	4565.A0A3B6H132	4565.A0A3B6QGU1	0	0	0	0	0	0	0.487	0.076	0.505
A0A3B6H132	TaNIPA19	4565.A0A3B6H132	4565.A0A3B6HUD2	0	0	0	0	0	0	0.487	0.076	0.505
A0A3B6H132	TaNIPA29	4565.A0A3B6H132	4565.A0A3B6SUF4	0	0	0	0	0	0	0.487	0.076	0.505
A0A3B6H132	TaNIPA27	4565.A0A3B6H132	4565.A0A3B6QH11	0	0	0	0	0	0	0.487	0.076	0.505
A0A3B6H132	TaNIPA25	4565.A0A3B6H132	4565.A0A3B6PLC6	0	0	0	0	0	0	0.487	0.076	0.505
A0A3B6H132	TaNIPA28	4565.A0A3B6H132	4565.A0A3B6RSD4	0	0	0	0	0	0	0.487	0.076	0.505
A0A3B6H132	TaNIPA22	4565.A0A3B6H132	4565.A0A3B6NPS8	0	0	0	0	0	0	0.487	0.076	0.505
A0A3B6H132	TaNIPA18	4565.A0A3B6H132	4565.A0A3B6H322	0	0	0	0	0	0	0.487	0.076	0.505
A0A3B6H132	A0A3B6SES7	4565.A0A3B6H132	4565.A0A3B6SES7	0	0	0	0	0	0	0.823	0.085	0.831
A0A3B6H132	A0A3B6H6X9	4565.A0A3B6H132	4565.A0A3B6H6X9	0	0	0.198	0.661	0	0	0.823	0.085	0.858
A0A3B6H132	W5DZS4_WHEAT	4565.A0A3B6H132	4565.W5DZS4	0	0	0.058	0.965	0	0	0.856	0	0.858
A0A3B6H6X9	TaNIPA16	4565.A0A3B6H6X9	4565.A0A077RYC8	0	0	0	0	0	0	0.487	0.076	0.505
A0A3B6H6X9	TaNIPA15	4565.A0A3B6H6X9	4565.A0A077S5D7	0	0	0	0	0	0	0.487	0.076	0.505
A0A3B6H6X9	TaNIPA11	4565.A0A3B6H6X9	4565.A0A1D5ULQ6	0	0	0	0	0	0	0.487	0.076	0.505
A0A3B6H6X9	TaNIPA1	4565.A0A3B6H6X9	4565.A0A3B5Y2B1	0	0	0	0	0	0	0.487	0.076	0.505
A0A3B6H6X9	TaNIPA2	4565.A0A3B6H6X9	4565.A0A3B5Y564	0	0	0	0	0	0	0.487	0.076	0.505
A0A3B6H6X9	TaNIPA3	4565.A0A3B6H6X9	4565.A0A3B5Z0D7	0	0	0	0	0	0	0.487	0.076	0.505
A0A3B6H6X9	TaNIPA4	4565.A0A3B6H6X9	4565.A0A3B5Z1L3	0	0	0	0	0	0	0.487	0.076	0.505
A0A3B6H6X9	TaNIPA5	4565.A0A3B6H6X9	4565.A0A3B5ZW68	0	0	0	0	0	0	0.487	0.076	0.505
A0A3B6H6X9	TaNIPA6	4565.A0A3B6H6X9	4565.A0A3B5ZZ56	0	0	0	0	0	0	0.487	0.076	0.505
A0A3B6H6X9	TaNIPA7	4565.A0A3B6H6X9	4565.A0A3B6AZ89	0	0	0	0	0	0	0.487	0.076	0.505
A0A3B6H6X9	TaNIPA8	4565.A0A3B6H6X9	4565.A0A3B6B9K4	0	0	0	0	0	0	0.487	0.076	0.505
A0A3B6H6X9	TaNIPA9	4565.A0A3B6H6X9	4565.A0A3B6C6H8	0	0	0	0	0	0	0.487	0.076	0.505
A0A3B6H6X9	TaNIPA10	4565.A0A3B6H6X9	4565.A0A3B6CHE1	0	0	0	0	0	0	0.487	0.076	0.505
A0A3B6H6X9	TaNIPA12	4565.A0A3B6H6X9	4565.A0A3B6DN55	0	0	0	0	0	0	0.487	0.076	0.505
A0A3B6H6X9	TaNIPA14	4565.A0A3B6H6X9	4565.A0A3B6EN04	0	0	0	0	0	0	0.487	0.076	0.505
A0A3B6H6X9	TaNIPA13	4565.A0A3B6H6X9	4565.A0A3B6EP76	0	0	0	0	0	0	0.487	0.076	0.505
A0A3B6H6X9	TaNIPA17	4565.A0A3B6H6X9	4565.A0A3B6GYW0	0	0	0	0	0	0	0.487	0.076	0.505
A0A3B6H6X9	TaNIPA18	4565.A0A3B6H6X9	4565.A0A3B6H322	0	0	0	0	0	0	0.487	0.076	0.505
A0A3B6H6X9	TaNIPA20	4565.A0A3B6H6X9	4565.A0A3B6IPU4	0	0	0	0	0	0	0.487	0.076	0.505
A0A3B6H6X9	TaNIPA30	4565.A0A3B6H6X9	4565.A0A3B6TST8	0	0	0	0	0	0	0.487	0.076	0.505
A0A3B6H6X9	TaNIPA21	4565.A0A3B6H6X9	4565.A0A3B6JEG3	0	0	0	0	0	0	0.487	0.076	0.505
A0A3B6H6X9	TaNIPA23	4565.A0A3B6H6X9	4565.A0A3B6NND7	0	0	0	0	0	0	0.487	0.076	0.505
A0A3B6H6X9	TaNIPA24	4565.A0A3B6H6X9	4565.A0A3B6PMJ0	0	0	0	0	0	0	0.487	0.076	0.505
A0A3B6H6X9	TaNIPA27	4565.A0A3B6H6X9	4565.A0A3B6QH11	0	0	0	0	0	0	0.487	0.076	0.505
A0A3B6H6X9	TaNIPA25	4565.A0A3B6H6X9	4565.A0A3B6PLC6	0	0	0	0	0	0	0.487	0.076	0.505
A0A3B6H6X9	TaNIPA28	4565.A0A3B6H6X9	4565.A0A3B6RSD4	0	0	0	0	0	0	0.487	0.076	0.505
A0A3B6H6X9	TaNIPA22	4565.A0A3B6H6X9	4565.A0A3B6NPS8	0	0	0	0	0	0	0.487	0.076	0.505
A0A3B6H6X9	TaNIPA26	4565.A0A3B6H6X9	4565.A0A3B6QGU1	0	0	0	0	0	0	0.487	0.076	0.505
A0A3B6H6X9	TaNIPA19	4565.A0A3B6H6X9	4565.A0A3B6HUD2	0	0	0	0	0	0	0.487	0.076	0.505
A0A3B6H6X9	TaNIPA29	4565.A0A3B6H6X9	4565.A0A3B6SUF4	0	0	0	0	0	0	0.487	0.076	0.505
A0A3B6H6X9	A0A3B6JK75	4565.A0A3B6H6X9	4565.A0A3B6JK75	0	0	0.195	0.667	0	0	0.895	0.085	0.915
A0A3B6H6X9	A0A3B6HTM0	4565.A0A3B6H6X9	4565.A0A3B6HTM0	0	0	0.195	0.668	0	0	0.895	0.085	0.915
A0A3B6H6X9	A0A3B6IQL4	4565.A0A3B6H6X9	4565.A0A3B6IQL4	0	0	0.194	0.67	0	0	0.895	0.085	0.915
A0A3B6H6X9	W5DZS4_WHEAT	4565.A0A3B6H6X9	4565.W5DZS4	0	0	0.186	0.686	0	0	0.952	0.212	0.966
A0A3B6HR23	TaMRS2-8	4565.A0A3B6HR23	4565.A0A077RXM4	0	0	0	0	0	0.149	0	0.324	0.4
A0A3B6HR23	TaMRS2-14	4565.A0A3B6HR23	4565.A0A077RYM5	0	0	0	0	0	0.149	0	0.324	0.4
A0A3B6HR23	TaMRS2-11	4565.A0A3B6HR23	4565.A0A077S5B1	0	0	0	0	0	0.149	0	0.324	0.4
A0A3B6HR23	TaMRS2-6	4565.A0A3B6HR23	4565.A0A2X0S8D4	0	0	0	0	0	0.149	0	0.324	0.4
A0A3B6HR23	TaMRS2-1	4565.A0A3B6HR23	4565.A0A3B5XZT9	0	0	0	0	0	0.149	0	0.324	0.4
A0A3B6HR23	TaMRS2-2	4565.A0A3B6HR23	4565.A0A3B5YX63	0	0	0	0	0	0.149	0	0.324	0.4
A0A3B6HR23	TaMRS2-3	4565.A0A3B6HR23	4565.A0A3B5ZU74	0	0	0	0	0	0.149	0	0.324	0.4
A0A3B6HR23	TaMRS2-4	4565.A0A3B6HR23	4565.A0A3B6B165	0	0	0	0	0	0.149	0	0.324	0.4
A0A3B6HR23	TaMRS2-5	4565.A0A3B6HR23	4565.A0A3B6C9C1	0	0	0	0	0	0.149	0	0.324	0.4
A0A3B6HR23	TaMRS2-13	4565.A0A3B6HR23	4565.A0A3B6EMQ2	0	0	0	0	0	0.149	0	0.324	0.4
A0A3B6HR23	TaMRS2-10	4565.A0A3B6HR23	4565.A0A3B6EMU8	0	0	0	0	0	0.149	0	0.324	0.4
A0A3B6HR23	TaMRS2-7	4565.A0A3B6HR23	4565.A0A3B6ER01	0	0	0	0	0	0.149	0	0.324	0.4
A0A3B6HR23	TaMRS2-9	4565.A0A3B6HR23	4565.A0A3B6GXJ9	0	0	0	0	0	0.149	0	0.324	0.4
A0A3B6HR23	TaMRS2-12	4565.A0A3B6HR23	4565.A0A3B6H1Z8	0	0	0	0	0	0.149	0	0.324	0.4
A0A3B6HR23	TaMRS2-15	4565.A0A3B6HR23	4565.A0A3B6H3M3	0	0	0	0	0	0.149	0	0.324	0.4
A0A3B6HR23	TaMRS2-18	4565.A0A3B6HR23	4565.A0A3B6JCA0	0	0	0	0	0	0.149	0	0.324	0.4
A0A3B6HR23	TaMRS2-16	4565.A0A3B6HR23	4565.A0A3B6HXB7	0	0	0	0	0	0.149	0	0.324	0.4
A0A3B6HR23	TaMRS2-23	4565.A0A3B6HR23	4565.A0A3B6SJZ1	0	0	0	0	0	0.149	0	0.324	0.4
A0A3B6HR23	TaMRS2-20	4565.A0A3B6HR23	4565.A0A3B6LT25	0	0	0	0	0	0.149	0	0.324	0.4
A0A3B6HR23	TaMRS2-17	4565.A0A3B6HR23	4565.A0A3B6IN45	0	0	0	0	0	0.149	0	0.324	0.4
A0A3B6HR23	TaMRS2-19	4565.A0A3B6HR23	4565.A0A3B6KLQ7	0	0	0	0	0	0.149	0	0.324	0.4
A0A3B6HR23	TaMRS2-24	4565.A0A3B6HR23	4565.A0A3B6TLR4	0	0	0	0	0	0.149	0	0.324	0.4
A0A3B6HR23	TaMRS2-22	4565.A0A3B6HR23	4565.A0A3B6RMU5	0	0	0	0	0	0.149	0	0.324	0.4
A0A3B6HR23	TaMRS2-21	4565.A0A3B6HR23	4565.A0A3B6MWD6	0	0	0	0	0	0.149	0	0.324	0.4
A0A3B6HTM0	TaNIPA16	4565.A0A3B6HTM0	4565.A0A077RYC8	0	0	0	0	0	0	0.487	0.076	0.505
A0A3B6HTM0	TaNIPA15	4565.A0A3B6HTM0	4565.A0A077S5D7	0	0	0	0	0	0	0.487	0.076	0.505
A0A3B6HTM0	TaNIPA11	4565.A0A3B6HTM0	4565.A0A1D5ULQ6	0	0	0	0	0	0	0.487	0.076	0.505
A0A3B6HTM0	TaNIPA1	4565.A0A3B6HTM0	4565.A0A3B5Y2B1	0	0	0	0	0	0	0.487	0.076	0.505
A0A3B6HTM0	TaNIPA2	4565.A0A3B6HTM0	4565.A0A3B5Y564	0	0	0	0	0	0	0.487	0.076	0.505
A0A3B6HTM0	TaNIPA3	4565.A0A3B6HTM0	4565.A0A3B5Z0D7	0	0	0	0	0	0	0.487	0.076	0.505
A0A3B6HTM0	TaNIPA4	4565.A0A3B6HTM0	4565.A0A3B5Z1L3	0	0	0	0	0	0	0.487	0.076	0.505
A0A3B6HTM0	TaNIPA5	4565.A0A3B6HTM0	4565.A0A3B5ZW68	0	0	0	0	0	0	0.487	0.076	0.505
A0A3B6HTM0	TaNIPA6	4565.A0A3B6HTM0	4565.A0A3B5ZZ56	0	0	0	0	0	0	0.487	0.076	0.505
A0A3B6HTM0	TaNIPA7	4565.A0A3B6HTM0	4565.A0A3B6AZ89	0	0	0	0	0	0	0.487	0.076	0.505
A0A3B6HTM0	TaNIPA8	4565.A0A3B6HTM0	4565.A0A3B6B9K4	0	0	0	0	0	0	0.487	0.076	0.505
A0A3B6HTM0	TaNIPA9	4565.A0A3B6HTM0	4565.A0A3B6C6H8	0	0	0	0	0	0	0.487	0.076	0.505
A0A3B6HTM0	TaNIPA10	4565.A0A3B6HTM0	4565.A0A3B6CHE1	0	0	0	0	0	0	0.487	0.076	0.505
A0A3B6HTM0	TaNIPA12	4565.A0A3B6HTM0	4565.A0A3B6DN55	0	0	0	0	0	0	0.487	0.076	0.505
A0A3B6HTM0	TaNIPA14	4565.A0A3B6HTM0	4565.A0A3B6EN04	0	0	0	0	0	0	0.487	0.076	0.505
A0A3B6HTM0	TaNIPA13	4565.A0A3B6HTM0	4565.A0A3B6EP76	0	0	0	0	0	0	0.487	0.076	0.505
A0A3B6HTM0	TaNIPA17	4565.A0A3B6HTM0	4565.A0A3B6GYW0	0	0	0	0	0	0	0.487	0.076	0.505
A0A3B6HTM0	TaNIPA18	4565.A0A3B6HTM0	4565.A0A3B6H322	0	0	0	0	0	0	0.487	0.076	0.505
A0A3B6HTM0	TaNIPA26	4565.A0A3B6HTM0	4565.A0A3B6QGU1	0	0	0	0	0	0	0.487	0.076	0.505
A0A3B6HTM0	TaNIPA19	4565.A0A3B6HTM0	4565.A0A3B6HUD2	0	0	0	0	0	0	0.487	0.076	0.505
A0A3B6HTM0	TaNIPA29	4565.A0A3B6HTM0	4565.A0A3B6SUF4	0	0	0	0	0	0	0.487	0.076	0.505
A0A3B6HTM0	TaNIPA27	4565.A0A3B6HTM0	4565.A0A3B6QH11	0	0	0	0	0	0	0.487	0.076	0.505
A0A3B6HTM0	TaNIPA25	4565.A0A3B6HTM0	4565.A0A3B6PLC6	0	0	0	0	0	0	0.487	0.076	0.505
A0A3B6HTM0	TaNIPA28	4565.A0A3B6HTM0	4565.A0A3B6RSD4	0	0	0	0	0	0	0.487	0.076	0.505
A0A3B6HTM0	TaNIPA22	4565.A0A3B6HTM0	4565.A0A3B6NPS8	0	0	0	0	0	0	0.487	0.076	0.505
A0A3B6HTM0	TaNIPA23	4565.A0A3B6HTM0	4565.A0A3B6NND7	0	0	0	0	0	0	0.487	0.076	0.505
A0A3B6HTM0	TaNIPA24	4565.A0A3B6HTM0	4565.A0A3B6PMJ0	0	0	0	0	0	0	0.487	0.076	0.505
A0A3B6HTM0	TaNIPA20	4565.A0A3B6HTM0	4565.A0A3B6IPU4	0	0	0	0	0	0	0.487	0.076	0.505
A0A3B6HTM0	TaNIPA30	4565.A0A3B6HTM0	4565.A0A3B6TST8	0	0	0	0	0	0	0.487	0.076	0.505
A0A3B6HTM0	TaNIPA21	4565.A0A3B6HTM0	4565.A0A3B6JEG3	0	0	0	0	0	0	0.487	0.076	0.505
A0A3B6HTM0	W5DZS4_WHEAT	4565.A0A3B6HTM0	4565.W5DZS4	0	0	0.058	0.964	0	0	0.856	0	0.858
A0A3B6HTM0	A0A3B6SES7	4565.A0A3B6HTM0	4565.A0A3B6SES7	0	0	0	0	0	0	0.895	0.085	0.899
A0A3B6I144	TaCorA8	4565.A0A3B6I144	4565.A0A3B6SFV0	0	0	0	0	0.111	0.243	0	0.224	0.432
A0A3B6I144	TaCorA9	4565.A0A3B6I144	4565.A0A3B6TKU2	0	0	0	0	0.111	0.243	0	0.224	0.432
A0A3B6I144	TaCorA7	4565.A0A3B6I144	4565.A0A3B6RKC0	0	0	0	0	0.111	0.243	0	0.224	0.432
A0A3B6I167	TaCorA7	4565.A0A3B6I167	4565.A0A3B6RKC0	0	0	0	0	0.111	0.243	0	0.224	0.432
A0A3B6I167	TaCorA9	4565.A0A3B6I167	4565.A0A3B6TKU2	0	0	0	0	0.111	0.243	0	0.224	0.432
A0A3B6I167	TaCorA8	4565.A0A3B6I167	4565.A0A3B6SFV0	0	0	0	0	0.111	0.243	0	0.224	0.432
A0A3B6I4K3	TaCorA9	4565.A0A3B6I4K3	4565.A0A3B6TKU2	0	0	0	0	0.111	0.243	0	0.224	0.432
A0A3B6I4K3	TaCorA8	4565.A0A3B6I4K3	4565.A0A3B6SFV0	0	0	0	0	0.111	0.243	0	0.224	0.432
A0A3B6I4K3	TaCorA7	4565.A0A3B6I4K3	4565.A0A3B6RKC0	0	0	0	0	0.111	0.243	0	0.224	0.432
A0A3B6IQL4	TaNIPA16	4565.A0A3B6IQL4	4565.A0A077RYC8	0	0	0	0	0	0	0.487	0.076	0.505
A0A3B6IQL4	TaNIPA15	4565.A0A3B6IQL4	4565.A0A077S5D7	0	0	0	0	0	0	0.487	0.076	0.505
A0A3B6IQL4	TaNIPA11	4565.A0A3B6IQL4	4565.A0A1D5ULQ6	0	0	0	0	0	0	0.487	0.076	0.505
A0A3B6IQL4	TaNIPA1	4565.A0A3B6IQL4	4565.A0A3B5Y2B1	0	0	0	0	0	0	0.487	0.076	0.505
A0A3B6IQL4	TaNIPA2	4565.A0A3B6IQL4	4565.A0A3B5Y564	0	0	0	0	0	0	0.487	0.076	0.505
A0A3B6IQL4	TaNIPA3	4565.A0A3B6IQL4	4565.A0A3B5Z0D7	0	0	0	0	0	0	0.487	0.076	0.505
A0A3B6IQL4	TaNIPA4	4565.A0A3B6IQL4	4565.A0A3B5Z1L3	0	0	0	0	0	0	0.487	0.076	0.505
A0A3B6IQL4	TaNIPA5	4565.A0A3B6IQL4	4565.A0A3B5ZW68	0	0	0	0	0	0	0.487	0.076	0.505
A0A3B6IQL4	TaNIPA6	4565.A0A3B6IQL4	4565.A0A3B5ZZ56	0	0	0	0	0	0	0.487	0.076	0.505
A0A3B6IQL4	TaNIPA7	4565.A0A3B6IQL4	4565.A0A3B6AZ89	0	0	0	0	0	0	0.487	0.076	0.505
A0A3B6IQL4	TaNIPA8	4565.A0A3B6IQL4	4565.A0A3B6B9K4	0	0	0	0	0	0	0.487	0.076	0.505
A0A3B6IQL4	TaNIPA9	4565.A0A3B6IQL4	4565.A0A3B6C6H8	0	0	0	0	0	0	0.487	0.076	0.505
A0A3B6IQL4	TaNIPA10	4565.A0A3B6IQL4	4565.A0A3B6CHE1	0	0	0	0	0	0	0.487	0.076	0.505
A0A3B6IQL4	TaNIPA12	4565.A0A3B6IQL4	4565.A0A3B6DN55	0	0	0	0	0	0	0.487	0.076	0.505
A0A3B6IQL4	TaNIPA14	4565.A0A3B6IQL4	4565.A0A3B6EN04	0	0	0	0	0	0	0.487	0.076	0.505
A0A3B6IQL4	TaNIPA13	4565.A0A3B6IQL4	4565.A0A3B6EP76	0	0	0	0	0	0	0.487	0.076	0.505
A0A3B6IQL4	TaNIPA17	4565.A0A3B6IQL4	4565.A0A3B6GYW0	0	0	0	0	0	0	0.487	0.076	0.505
A0A3B6IQL4	TaNIPA18	4565.A0A3B6IQL4	4565.A0A3B6H322	0	0	0	0	0	0	0.487	0.076	0.505
A0A3B6IQL4	TaNIPA19	4565.A0A3B6IQL4	4565.A0A3B6HUD2	0	0	0	0	0	0	0.487	0.076	0.505
A0A3B6IQL4	TaNIPA20	4565.A0A3B6IQL4	4565.A0A3B6IPU4	0	0	0	0	0	0	0.487	0.076	0.505
A0A3B6IQL4	TaNIPA30	4565.A0A3B6IQL4	4565.A0A3B6TST8	0	0	0	0	0	0	0.487	0.076	0.505
A0A3B6IQL4	TaNIPA21	4565.A0A3B6IQL4	4565.A0A3B6JEG3	0	0	0	0	0	0	0.487	0.076	0.505
A0A3B6IQL4	TaNIPA23	4565.A0A3B6IQL4	4565.A0A3B6NND7	0	0	0	0	0	0	0.487	0.076	0.505
A0A3B6IQL4	TaNIPA24	4565.A0A3B6IQL4	4565.A0A3B6PMJ0	0	0	0	0	0	0	0.487	0.076	0.505
A0A3B6IQL4	TaNIPA27	4565.A0A3B6IQL4	4565.A0A3B6QH11	0	0	0	0	0	0	0.487	0.076	0.505
A0A3B6IQL4	TaNIPA25	4565.A0A3B6IQL4	4565.A0A3B6PLC6	0	0	0	0	0	0	0.487	0.076	0.505
A0A3B6IQL4	TaNIPA28	4565.A0A3B6IQL4	4565.A0A3B6RSD4	0	0	0	0	0	0	0.487	0.076	0.505
A0A3B6IQL4	TaNIPA22	4565.A0A3B6IQL4	4565.A0A3B6NPS8	0	0	0	0	0	0	0.487	0.076	0.505
A0A3B6IQL4	TaNIPA26	4565.A0A3B6IQL4	4565.A0A3B6QGU1	0	0	0	0	0	0	0.487	0.076	0.505
A0A3B6IQL4	TaNIPA29	4565.A0A3B6IQL4	4565.A0A3B6SUF4	0	0	0	0	0	0	0.487	0.076	0.505
A0A3B6IQL4	W5DZS4_WHEAT	4565.A0A3B6IQL4	4565.W5DZS4	0	0	0.058	0.965	0	0	0.856	0	0.858
A0A3B6IQL4	A0A3B6SES7	4565.A0A3B6IQL4	4565.A0A3B6SES7	0	0	0	0	0	0	0.895	0.085	0.899
A0A3B6ITF6	TaMRS2-8	4565.A0A3B6ITF6	4565.A0A077RXM4	0	0	0	0	0	0.149	0	0.324	0.4
A0A3B6ITF6	TaMRS2-14	4565.A0A3B6ITF6	4565.A0A077RYM5	0	0	0	0	0	0.149	0	0.324	0.4
A0A3B6ITF6	TaMRS2-11	4565.A0A3B6ITF6	4565.A0A077S5B1	0	0	0	0	0	0.149	0	0.324	0.4
A0A3B6ITF6	TaMRS2-6	4565.A0A3B6ITF6	4565.A0A2X0S8D4	0	0	0	0	0	0.149	0	0.324	0.4
A0A3B6ITF6	TaMRS2-1	4565.A0A3B6ITF6	4565.A0A3B5XZT9	0	0	0	0	0	0.149	0	0.324	0.4
A0A3B6ITF6	TaMRS2-2	4565.A0A3B6ITF6	4565.A0A3B5YX63	0	0	0	0	0	0.149	0	0.324	0.4
A0A3B6ITF6	TaMRS2-3	4565.A0A3B6ITF6	4565.A0A3B5ZU74	0	0	0	0	0	0.149	0	0.324	0.4
A0A3B6ITF6	TaMRS2-4	4565.A0A3B6ITF6	4565.A0A3B6B165	0	0	0	0	0	0.149	0	0.324	0.4
A0A3B6ITF6	TaMRS2-5	4565.A0A3B6ITF6	4565.A0A3B6C9C1	0	0	0	0	0	0.149	0	0.324	0.4
A0A3B6ITF6	TaMRS2-13	4565.A0A3B6ITF6	4565.A0A3B6EMQ2	0	0	0	0	0	0.149	0	0.324	0.4
A0A3B6ITF6	TaMRS2-10	4565.A0A3B6ITF6	4565.A0A3B6EMU8	0	0	0	0	0	0.149	0	0.324	0.4
A0A3B6ITF6	TaMRS2-7	4565.A0A3B6ITF6	4565.A0A3B6ER01	0	0	0	0	0	0.149	0	0.324	0.4
A0A3B6ITF6	TaMRS2-9	4565.A0A3B6ITF6	4565.A0A3B6GXJ9	0	0	0	0	0	0.149	0	0.324	0.4
A0A3B6ITF6	TaMRS2-12	4565.A0A3B6ITF6	4565.A0A3B6H1Z8	0	0	0	0	0	0.149	0	0.324	0.4
A0A3B6ITF6	TaMRS2-15	4565.A0A3B6ITF6	4565.A0A3B6H3M3	0	0	0	0	0	0.149	0	0.324	0.4
A0A3B6ITF6	TaMRS2-16	4565.A0A3B6ITF6	4565.A0A3B6HXB7	0	0	0	0	0	0.149	0	0.324	0.4
A0A3B6ITF6	TaMRS2-17	4565.A0A3B6ITF6	4565.A0A3B6IN45	0	0	0	0	0	0.149	0	0.324	0.4
A0A3B6ITF6	TaMRS2-21	4565.A0A3B6ITF6	4565.A0A3B6MWD6	0	0	0	0	0	0.149	0	0.324	0.4
A0A3B6ITF6	TaMRS2-22	4565.A0A3B6ITF6	4565.A0A3B6RMU5	0	0	0	0	0	0.149	0	0.324	0.4
A0A3B6ITF6	TaMRS2-24	4565.A0A3B6ITF6	4565.A0A3B6TLR4	0	0	0	0	0	0.149	0	0.324	0.4
A0A3B6ITF6	TaMRS2-19	4565.A0A3B6ITF6	4565.A0A3B6KLQ7	0	0	0	0	0	0.149	0	0.324	0.4
A0A3B6ITF6	TaMRS2-20	4565.A0A3B6ITF6	4565.A0A3B6LT25	0	0	0	0	0	0.149	0	0.324	0.4
A0A3B6ITF6	TaMRS2-23	4565.A0A3B6ITF6	4565.A0A3B6SJZ1	0	0	0	0	0	0.149	0	0.324	0.4
A0A3B6ITF6	TaMRS2-18	4565.A0A3B6ITF6	4565.A0A3B6JCA0	0	0	0	0	0	0.149	0	0.324	0.4
A0A3B6IX55	TaMRS2-16	4565.A0A3B6IX55	4565.A0A3B6HXB7	0	0	0	0	0	0	0	0.429	0.429
A0A3B6IX55	TaMRS2-17	4565.A0A3B6IX55	4565.A0A3B6IN45	0	0	0	0	0	0	0	0.429	0.429
A0A3B6IX55	TaMRS2-18	4565.A0A3B6IX55	4565.A0A3B6JCA0	0	0	0	0	0	0	0	0.429	0.429
A0A3B6JK75	TaNIPA16	4565.A0A3B6JK75	4565.A0A077RYC8	0	0	0	0	0	0	0.487	0.076	0.505
A0A3B6JK75	TaNIPA15	4565.A0A3B6JK75	4565.A0A077S5D7	0	0	0	0	0	0	0.487	0.076	0.505
A0A3B6JK75	TaNIPA11	4565.A0A3B6JK75	4565.A0A1D5ULQ6	0	0	0	0	0	0	0.487	0.076	0.505
A0A3B6JK75	TaNIPA1	4565.A0A3B6JK75	4565.A0A3B5Y2B1	0	0	0	0	0	0	0.487	0.076	0.505
A0A3B6JK75	TaNIPA2	4565.A0A3B6JK75	4565.A0A3B5Y564	0	0	0	0	0	0	0.487	0.076	0.505
A0A3B6JK75	TaNIPA3	4565.A0A3B6JK75	4565.A0A3B5Z0D7	0	0	0	0	0	0	0.487	0.076	0.505
A0A3B6JK75	TaNIPA4	4565.A0A3B6JK75	4565.A0A3B5Z1L3	0	0	0	0	0	0	0.487	0.076	0.505
A0A3B6JK75	TaNIPA5	4565.A0A3B6JK75	4565.A0A3B5ZW68	0	0	0	0	0	0	0.487	0.076	0.505
A0A3B6JK75	TaNIPA6	4565.A0A3B6JK75	4565.A0A3B5ZZ56	0	0	0	0	0	0	0.487	0.076	0.505
A0A3B6JK75	TaNIPA7	4565.A0A3B6JK75	4565.A0A3B6AZ89	0	0	0	0	0	0	0.487	0.076	0.505
A0A3B6JK75	TaNIPA8	4565.A0A3B6JK75	4565.A0A3B6B9K4	0	0	0	0	0	0	0.487	0.076	0.505
A0A3B6JK75	TaNIPA9	4565.A0A3B6JK75	4565.A0A3B6C6H8	0	0	0	0	0	0	0.487	0.076	0.505
A0A3B6JK75	TaNIPA10	4565.A0A3B6JK75	4565.A0A3B6CHE1	0	0	0	0	0	0	0.487	0.076	0.505
A0A3B6JK75	TaNIPA12	4565.A0A3B6JK75	4565.A0A3B6DN55	0	0	0	0	0	0	0.487	0.076	0.505
A0A3B6JK75	TaNIPA14	4565.A0A3B6JK75	4565.A0A3B6EN04	0	0	0	0	0	0	0.487	0.076	0.505
A0A3B6JK75	TaNIPA13	4565.A0A3B6JK75	4565.A0A3B6EP76	0	0	0	0	0	0	0.487	0.076	0.505
A0A3B6JK75	TaNIPA17	4565.A0A3B6JK75	4565.A0A3B6GYW0	0	0	0	0	0	0	0.487	0.076	0.505
A0A3B6JK75	TaNIPA18	4565.A0A3B6JK75	4565.A0A3B6H322	0	0	0	0	0	0	0.487	0.076	0.505
A0A3B6JK75	TaNIPA19	4565.A0A3B6JK75	4565.A0A3B6HUD2	0	0	0	0	0	0	0.487	0.076	0.505
A0A3B6JK75	TaNIPA20	4565.A0A3B6JK75	4565.A0A3B6IPU4	0	0	0	0	0	0	0.487	0.076	0.505
A0A3B6JK75	TaNIPA21	4565.A0A3B6JK75	4565.A0A3B6JEG3	0	0	0	0	0	0	0.487	0.076	0.505
A0A3B6JK75	TaNIPA29	4565.A0A3B6JK75	4565.A0A3B6SUF4	0	0	0	0	0	0	0.487	0.076	0.505
A0A3B6JK75	TaNIPA26	4565.A0A3B6JK75	4565.A0A3B6QGU1	0	0	0	0	0	0	0.487	0.076	0.505
A0A3B6JK75	TaNIPA28	4565.A0A3B6JK75	4565.A0A3B6RSD4	0	0	0	0	0	0	0.487	0.076	0.505
A0A3B6JK75	TaNIPA22	4565.A0A3B6JK75	4565.A0A3B6NPS8	0	0	0	0	0	0	0.487	0.076	0.505
A0A3B6JK75	TaNIPA25	4565.A0A3B6JK75	4565.A0A3B6PLC6	0	0	0	0	0	0	0.487	0.076	0.505
A0A3B6JK75	TaNIPA27	4565.A0A3B6JK75	4565.A0A3B6QH11	0	0	0	0	0	0	0.487	0.076	0.505
A0A3B6JK75	TaNIPA24	4565.A0A3B6JK75	4565.A0A3B6PMJ0	0	0	0	0	0	0	0.487	0.076	0.505
A0A3B6JK75	TaNIPA23	4565.A0A3B6JK75	4565.A0A3B6NND7	0	0	0	0	0	0	0.487	0.076	0.505
A0A3B6JK75	TaNIPA30	4565.A0A3B6JK75	4565.A0A3B6TST8	0	0	0	0	0	0	0.487	0.076	0.505
A0A3B6JK75	W5DZS4_WHEAT	4565.A0A3B6JK75	4565.W5DZS4	0	0	0.058	0.965	0	0	0.856	0	0.858
A0A3B6JK75	A0A3B6SES7	4565.A0A3B6JK75	4565.A0A3B6SES7	0	0	0	0	0	0	0.895	0.085	0.899
A0A3B6JKY8	TaMRS2-8	4565.A0A3B6JKY8	4565.A0A077RXM4	0	0	0	0	0	0.149	0	0.324	0.4
A0A3B6JKY8	TaMRS2-14	4565.A0A3B6JKY8	4565.A0A077RYM5	0	0	0	0	0	0.149	0	0.324	0.4
A0A3B6JKY8	TaMRS2-11	4565.A0A3B6JKY8	4565.A0A077S5B1	0	0	0	0	0	0.149	0	0.324	0.4
A0A3B6JKY8	TaMRS2-6	4565.A0A3B6JKY8	4565.A0A2X0S8D4	0	0	0	0	0	0.149	0	0.324	0.4
A0A3B6JKY8	TaMRS2-1	4565.A0A3B6JKY8	4565.A0A3B5XZT9	0	0	0	0	0	0.149	0	0.324	0.4
A0A3B6JKY8	TaMRS2-2	4565.A0A3B6JKY8	4565.A0A3B5YX63	0	0	0	0	0	0.149	0	0.324	0.4
A0A3B6JKY8	TaMRS2-3	4565.A0A3B6JKY8	4565.A0A3B5ZU74	0	0	0	0	0	0.149	0	0.324	0.4
A0A3B6JKY8	TaMRS2-4	4565.A0A3B6JKY8	4565.A0A3B6B165	0	0	0	0	0	0.149	0	0.324	0.4
A0A3B6JKY8	TaMRS2-5	4565.A0A3B6JKY8	4565.A0A3B6C9C1	0	0	0	0	0	0.149	0	0.324	0.4
A0A3B6JKY8	TaMRS2-13	4565.A0A3B6JKY8	4565.A0A3B6EMQ2	0	0	0	0	0	0.149	0	0.324	0.4
A0A3B6JKY8	TaMRS2-10	4565.A0A3B6JKY8	4565.A0A3B6EMU8	0	0	0	0	0	0.149	0	0.324	0.4
A0A3B6JKY8	TaMRS2-7	4565.A0A3B6JKY8	4565.A0A3B6ER01	0	0	0	0	0	0.149	0	0.324	0.4
A0A3B6JKY8	TaMRS2-9	4565.A0A3B6JKY8	4565.A0A3B6GXJ9	0	0	0	0	0	0.149	0	0.324	0.4
A0A3B6JKY8	TaMRS2-12	4565.A0A3B6JKY8	4565.A0A3B6H1Z8	0	0	0	0	0	0.149	0	0.324	0.4
A0A3B6JKY8	TaMRS2-15	4565.A0A3B6JKY8	4565.A0A3B6H3M3	0	0	0	0	0	0.149	0	0.324	0.4
A0A3B6JKY8	TaMRS2-16	4565.A0A3B6JKY8	4565.A0A3B6HXB7	0	0	0	0	0	0.149	0	0.324	0.4
A0A3B6JKY8	TaMRS2-17	4565.A0A3B6JKY8	4565.A0A3B6IN45	0	0	0	0	0	0.149	0	0.324	0.4
A0A3B6JKY8	TaMRS2-18	4565.A0A3B6JKY8	4565.A0A3B6JCA0	0	0	0	0	0	0.149	0	0.324	0.4
A0A3B6JKY8	TaMRS2-20	4565.A0A3B6JKY8	4565.A0A3B6LT25	0	0	0	0	0	0.149	0	0.324	0.4
A0A3B6JKY8	TaMRS2-23	4565.A0A3B6JKY8	4565.A0A3B6SJZ1	0	0	0	0	0	0.149	0	0.324	0.4
A0A3B6JKY8	TaMRS2-22	4565.A0A3B6JKY8	4565.A0A3B6RMU5	0	0	0	0	0	0.149	0	0.324	0.4
A0A3B6JKY8	TaMRS2-21	4565.A0A3B6JKY8	4565.A0A3B6MWD6	0	0	0	0	0	0.149	0	0.324	0.4
A0A3B6JKY8	TaMRS2-19	4565.A0A3B6JKY8	4565.A0A3B6KLQ7	0	0	0	0	0	0.149	0	0.324	0.4
A0A3B6JKY8	TaMRS2-24	4565.A0A3B6JKY8	4565.A0A3B6TLR4	0	0	0	0	0	0.149	0	0.324	0.4
A0A3B6JPX8	TaMRS2-16	4565.A0A3B6JPX8	4565.A0A3B6HXB7	0	0	0	0	0	0	0	0.429	0.429
A0A3B6JPX8	TaMRS2-17	4565.A0A3B6JPX8	4565.A0A3B6IN45	0	0	0	0	0	0	0	0.429	0.429
A0A3B6JPX8	TaMRS2-18	4565.A0A3B6JPX8	4565.A0A3B6JCA0	0	0	0	0	0	0	0	0.429	0.429
A0A3B6KMD4	TaNIPA16	4565.A0A3B6KMD4	4565.A0A077RYC8	0	0	0	0	0	0	0.487	0.076	0.505
A0A3B6KMD4	TaNIPA15	4565.A0A3B6KMD4	4565.A0A077S5D7	0	0	0	0	0	0	0.487	0.076	0.505
A0A3B6KMD4	TaNIPA11	4565.A0A3B6KMD4	4565.A0A1D5ULQ6	0	0	0	0	0	0	0.487	0.076	0.505
A0A3B6KMD4	TaNIPA1	4565.A0A3B6KMD4	4565.A0A3B5Y2B1	0	0	0	0	0	0	0.487	0.076	0.505
A0A3B6KMD4	TaNIPA2	4565.A0A3B6KMD4	4565.A0A3B5Y564	0	0	0	0	0	0	0.487	0.076	0.505
A0A3B6KMD4	TaNIPA3	4565.A0A3B6KMD4	4565.A0A3B5Z0D7	0	0	0	0	0	0	0.487	0.076	0.505
A0A3B6KMD4	TaNIPA4	4565.A0A3B6KMD4	4565.A0A3B5Z1L3	0	0	0	0	0	0	0.487	0.076	0.505
A0A3B6KMD4	TaNIPA5	4565.A0A3B6KMD4	4565.A0A3B5ZW68	0	0	0	0	0	0	0.487	0.076	0.505
A0A3B6KMD4	TaNIPA6	4565.A0A3B6KMD4	4565.A0A3B5ZZ56	0	0	0	0	0	0	0.487	0.076	0.505
A0A3B6KMD4	TaNIPA7	4565.A0A3B6KMD4	4565.A0A3B6AZ89	0	0	0	0	0	0	0.487	0.076	0.505
A0A3B6KMD4	TaNIPA8	4565.A0A3B6KMD4	4565.A0A3B6B9K4	0	0	0	0	0	0	0.487	0.076	0.505
A0A3B6KMD4	TaNIPA9	4565.A0A3B6KMD4	4565.A0A3B6C6H8	0	0	0	0	0	0	0.487	0.076	0.505
A0A3B6KMD4	TaNIPA10	4565.A0A3B6KMD4	4565.A0A3B6CHE1	0	0	0	0	0	0	0.487	0.076	0.505
A0A3B6KMD4	TaNIPA12	4565.A0A3B6KMD4	4565.A0A3B6DN55	0	0	0	0	0	0	0.487	0.076	0.505
A0A3B6KMD4	TaNIPA14	4565.A0A3B6KMD4	4565.A0A3B6EN04	0	0	0	0	0	0	0.487	0.076	0.505
A0A3B6KMD4	TaNIPA13	4565.A0A3B6KMD4	4565.A0A3B6EP76	0	0	0	0	0	0	0.487	0.076	0.505
A0A3B6KMD4	TaNIPA17	4565.A0A3B6KMD4	4565.A0A3B6GYW0	0	0	0	0	0	0	0.487	0.076	0.505
A0A3B6KMD4	TaNIPA18	4565.A0A3B6KMD4	4565.A0A3B6H322	0	0	0	0	0	0	0.487	0.076	0.505
A0A3B6KMD4	TaNIPA19	4565.A0A3B6KMD4	4565.A0A3B6HUD2	0	0	0	0	0	0	0.487	0.076	0.505
A0A3B6KMD4	TaNIPA20	4565.A0A3B6KMD4	4565.A0A3B6IPU4	0	0	0	0	0	0	0.487	0.076	0.505
A0A3B6KMD4	TaNIPA21	4565.A0A3B6KMD4	4565.A0A3B6JEG3	0	0	0	0	0	0	0.487	0.076	0.505
A0A3B6KMD4	TaNIPA28	4565.A0A3B6KMD4	4565.A0A3B6RSD4	0	0	0	0	0	0	0.487	0.076	0.505
A0A3B6KMD4	TaNIPA22	4565.A0A3B6KMD4	4565.A0A3B6NPS8	0	0	0	0	0	0	0.487	0.076	0.505
A0A3B6KMD4	TaNIPA25	4565.A0A3B6KMD4	4565.A0A3B6PLC6	0	0	0	0	0	0	0.487	0.076	0.505
A0A3B6KMD4	TaNIPA27	4565.A0A3B6KMD4	4565.A0A3B6QH11	0	0	0	0	0	0	0.487	0.076	0.505
A0A3B6KMD4	TaNIPA29	4565.A0A3B6KMD4	4565.A0A3B6SUF4	0	0	0	0	0	0	0.487	0.076	0.505
A0A3B6KMD4	TaNIPA26	4565.A0A3B6KMD4	4565.A0A3B6QGU1	0	0	0	0	0	0	0.487	0.076	0.505
A0A3B6KMD4	TaNIPA30	4565.A0A3B6KMD4	4565.A0A3B6TST8	0	0	0	0	0	0	0.487	0.076	0.505
A0A3B6KMD4	TaNIPA24	4565.A0A3B6KMD4	4565.A0A3B6PMJ0	0	0	0	0	0	0	0.487	0.076	0.505
A0A3B6KMD4	TaNIPA23	4565.A0A3B6KMD4	4565.A0A3B6NND7	0	0	0	0	0	0	0.487	0.076	0.505
A0A3B6KU68	TaMRS2-16	4565.A0A3B6KU68	4565.A0A3B6HXB7	0	0	0	0	0	0	0	0.429	0.429
A0A3B6KU68	TaMRS2-17	4565.A0A3B6KU68	4565.A0A3B6IN45	0	0	0	0	0	0	0	0.429	0.429
A0A3B6KU68	TaMRS2-18	4565.A0A3B6KU68	4565.A0A3B6JCA0	0	0	0	0	0	0	0	0.429	0.429
A0A3B6LQ83	TaNIPA16	4565.A0A3B6LQ83	4565.A0A077RYC8	0	0	0	0	0	0	0.487	0.076	0.505
A0A3B6LQ83	TaNIPA15	4565.A0A3B6LQ83	4565.A0A077S5D7	0	0	0	0	0	0	0.487	0.076	0.505
A0A3B6LQ83	TaNIPA11	4565.A0A3B6LQ83	4565.A0A1D5ULQ6	0	0	0	0	0	0	0.487	0.076	0.505
A0A3B6LQ83	TaNIPA1	4565.A0A3B6LQ83	4565.A0A3B5Y2B1	0	0	0	0	0	0	0.487	0.076	0.505
A0A3B6LQ83	TaNIPA2	4565.A0A3B6LQ83	4565.A0A3B5Y564	0	0	0	0	0	0	0.487	0.076	0.505
A0A3B6LQ83	TaNIPA3	4565.A0A3B6LQ83	4565.A0A3B5Z0D7	0	0	0	0	0	0	0.487	0.076	0.505
A0A3B6LQ83	TaNIPA4	4565.A0A3B6LQ83	4565.A0A3B5Z1L3	0	0	0	0	0	0	0.487	0.076	0.505
A0A3B6LQ83	TaNIPA5	4565.A0A3B6LQ83	4565.A0A3B5ZW68	0	0	0	0	0	0	0.487	0.076	0.505
A0A3B6LQ83	TaNIPA6	4565.A0A3B6LQ83	4565.A0A3B5ZZ56	0	0	0	0	0	0	0.487	0.076	0.505
A0A3B6LQ83	TaNIPA7	4565.A0A3B6LQ83	4565.A0A3B6AZ89	0	0	0	0	0	0	0.487	0.076	0.505
A0A3B6LQ83	TaNIPA8	4565.A0A3B6LQ83	4565.A0A3B6B9K4	0	0	0	0	0	0	0.487	0.076	0.505
A0A3B6LQ83	TaNIPA9	4565.A0A3B6LQ83	4565.A0A3B6C6H8	0	0	0	0	0	0	0.487	0.076	0.505
A0A3B6LQ83	TaNIPA10	4565.A0A3B6LQ83	4565.A0A3B6CHE1	0	0	0	0	0	0	0.487	0.076	0.505
A0A3B6LQ83	TaNIPA12	4565.A0A3B6LQ83	4565.A0A3B6DN55	0	0	0	0	0	0	0.487	0.076	0.505
A0A3B6LQ83	TaNIPA14	4565.A0A3B6LQ83	4565.A0A3B6EN04	0	0	0	0	0	0	0.487	0.076	0.505
A0A3B6LQ83	TaNIPA13	4565.A0A3B6LQ83	4565.A0A3B6EP76	0	0	0	0	0	0	0.487	0.076	0.505
A0A3B6LQ83	TaNIPA17	4565.A0A3B6LQ83	4565.A0A3B6GYW0	0	0	0	0	0	0	0.487	0.076	0.505
A0A3B6LQ83	TaNIPA18	4565.A0A3B6LQ83	4565.A0A3B6H322	0	0	0	0	0	0	0.487	0.076	0.505
A0A3B6LQ83	TaNIPA19	4565.A0A3B6LQ83	4565.A0A3B6HUD2	0	0	0	0	0	0	0.487	0.076	0.505
A0A3B6LQ83	TaNIPA20	4565.A0A3B6LQ83	4565.A0A3B6IPU4	0	0	0	0	0	0	0.487	0.076	0.505
A0A3B6LQ83	TaNIPA21	4565.A0A3B6LQ83	4565.A0A3B6JEG3	0	0	0	0	0	0	0.487	0.076	0.505
A0A3B6LQ83	TaNIPA26	4565.A0A3B6LQ83	4565.A0A3B6QGU1	0	0	0	0	0	0	0.487	0.076	0.505
A0A3B6LQ83	TaNIPA29	4565.A0A3B6LQ83	4565.A0A3B6SUF4	0	0	0	0	0	0	0.487	0.076	0.505
A0A3B6LQ83	TaNIPA25	4565.A0A3B6LQ83	4565.A0A3B6PLC6	0	0	0	0	0	0	0.487	0.076	0.505
A0A3B6LQ83	TaNIPA22	4565.A0A3B6LQ83	4565.A0A3B6NPS8	0	0	0	0	0	0	0.487	0.076	0.505
A0A3B6LQ83	TaNIPA28	4565.A0A3B6LQ83	4565.A0A3B6RSD4	0	0	0	0	0	0	0.487	0.076	0.505
A0A3B6LQ83	TaNIPA27	4565.A0A3B6LQ83	4565.A0A3B6QH11	0	0	0	0	0	0	0.487	0.076	0.505
A0A3B6LQ83	TaNIPA24	4565.A0A3B6LQ83	4565.A0A3B6PMJ0	0	0	0	0	0	0	0.487	0.076	0.505
A0A3B6LQ83	TaNIPA23	4565.A0A3B6LQ83	4565.A0A3B6NND7	0	0	0	0	0	0	0.487	0.076	0.505
A0A3B6LQ83	TaNIPA30	4565.A0A3B6LQ83	4565.A0A3B6TST8	0	0	0	0	0	0	0.487	0.076	0.505
A0A3B6MV72	TaNIPA16	4565.A0A3B6MV72	4565.A0A077RYC8	0	0	0	0	0	0	0.487	0.076	0.505
A0A3B6MV72	TaNIPA15	4565.A0A3B6MV72	4565.A0A077S5D7	0	0	0	0	0	0	0.487	0.076	0.505
A0A3B6MV72	TaNIPA11	4565.A0A3B6MV72	4565.A0A1D5ULQ6	0	0	0	0	0	0	0.487	0.076	0.505
A0A3B6MV72	TaNIPA1	4565.A0A3B6MV72	4565.A0A3B5Y2B1	0	0	0	0	0	0	0.487	0.076	0.505
A0A3B6MV72	TaNIPA2	4565.A0A3B6MV72	4565.A0A3B5Y564	0	0	0	0	0	0	0.487	0.076	0.505
A0A3B6MV72	TaNIPA3	4565.A0A3B6MV72	4565.A0A3B5Z0D7	0	0	0	0	0	0	0.487	0.076	0.505
A0A3B6MV72	TaNIPA4	4565.A0A3B6MV72	4565.A0A3B5Z1L3	0	0	0	0	0	0	0.487	0.076	0.505
A0A3B6MV72	TaNIPA5	4565.A0A3B6MV72	4565.A0A3B5ZW68	0	0	0	0	0	0	0.487	0.076	0.505
A0A3B6MV72	TaNIPA6	4565.A0A3B6MV72	4565.A0A3B5ZZ56	0	0	0	0	0	0	0.487	0.076	0.505
A0A3B6MV72	TaNIPA7	4565.A0A3B6MV72	4565.A0A3B6AZ89	0	0	0	0	0	0	0.487	0.076	0.505
A0A3B6MV72	TaNIPA8	4565.A0A3B6MV72	4565.A0A3B6B9K4	0	0	0	0	0	0	0.487	0.076	0.505
A0A3B6MV72	TaNIPA9	4565.A0A3B6MV72	4565.A0A3B6C6H8	0	0	0	0	0	0	0.487	0.076	0.505
A0A3B6MV72	TaNIPA10	4565.A0A3B6MV72	4565.A0A3B6CHE1	0	0	0	0	0	0	0.487	0.076	0.505
A0A3B6MV72	TaNIPA12	4565.A0A3B6MV72	4565.A0A3B6DN55	0	0	0	0	0	0	0.487	0.076	0.505
A0A3B6MV72	TaNIPA14	4565.A0A3B6MV72	4565.A0A3B6EN04	0	0	0	0	0	0	0.487	0.076	0.505
A0A3B6MV72	TaNIPA13	4565.A0A3B6MV72	4565.A0A3B6EP76	0	0	0	0	0	0	0.487	0.076	0.505
A0A3B6MV72	TaNIPA17	4565.A0A3B6MV72	4565.A0A3B6GYW0	0	0	0	0	0	0	0.487	0.076	0.505
A0A3B6MV72	TaNIPA18	4565.A0A3B6MV72	4565.A0A3B6H322	0	0	0	0	0	0	0.487	0.076	0.505
A0A3B6MV72	TaNIPA19	4565.A0A3B6MV72	4565.A0A3B6HUD2	0	0	0	0	0	0	0.487	0.076	0.505
A0A3B6MV72	TaNIPA20	4565.A0A3B6MV72	4565.A0A3B6IPU4	0	0	0	0	0	0	0.487	0.076	0.505
A0A3B6MV72	TaNIPA21	4565.A0A3B6MV72	4565.A0A3B6JEG3	0	0	0	0	0	0	0.487	0.076	0.505
A0A3B6MV72	TaNIPA29	4565.A0A3B6MV72	4565.A0A3B6SUF4	0	0	0	0	0	0	0.487	0.076	0.505
A0A3B6MV72	TaNIPA26	4565.A0A3B6MV72	4565.A0A3B6QGU1	0	0	0	0	0	0	0.487	0.076	0.505
A0A3B6MV72	TaNIPA22	4565.A0A3B6MV72	4565.A0A3B6NPS8	0	0	0	0	0	0	0.487	0.076	0.505
A0A3B6MV72	TaNIPA28	4565.A0A3B6MV72	4565.A0A3B6RSD4	0	0	0	0	0	0	0.487	0.076	0.505
A0A3B6MV72	TaNIPA25	4565.A0A3B6MV72	4565.A0A3B6PLC6	0	0	0	0	0	0	0.487	0.076	0.505
A0A3B6MV72	TaNIPA27	4565.A0A3B6MV72	4565.A0A3B6QH11	0	0	0	0	0	0	0.487	0.076	0.505
A0A3B6MV72	TaNIPA24	4565.A0A3B6MV72	4565.A0A3B6PMJ0	0	0	0	0	0	0	0.487	0.076	0.505
A0A3B6MV72	TaNIPA23	4565.A0A3B6MV72	4565.A0A3B6NND7	0	0	0	0	0	0	0.487	0.076	0.505
A0A3B6MV72	TaNIPA30	4565.A0A3B6MV72	4565.A0A3B6TST8	0	0	0	0	0	0	0.487	0.076	0.505
A0A3B6NUN3	TaNIPA16	4565.A0A3B6NUN3	4565.A0A077RYC8	0	0	0	0	0	0	0.487	0.076	0.505
A0A3B6NUN3	TaNIPA15	4565.A0A3B6NUN3	4565.A0A077S5D7	0	0	0	0	0	0	0.487	0.076	0.505
A0A3B6NUN3	TaNIPA11	4565.A0A3B6NUN3	4565.A0A1D5ULQ6	0	0	0	0	0.061	0	0.487	0.076	0.516
A0A3B6NUN3	TaNIPA1	4565.A0A3B6NUN3	4565.A0A3B5Y2B1	0	0	0	0	0	0	0.487	0.076	0.505
A0A3B6NUN3	TaNIPA2	4565.A0A3B6NUN3	4565.A0A3B5Y564	0	0	0	0	0	0	0.487	0.076	0.505
A0A3B6NUN3	TaNIPA3	4565.A0A3B6NUN3	4565.A0A3B5Z0D7	0	0	0	0	0	0	0.487	0.076	0.505
A0A3B6NUN3	TaNIPA4	4565.A0A3B6NUN3	4565.A0A3B5Z1L3	0	0	0	0	0	0	0.487	0.076	0.505
A0A3B6NUN3	TaNIPA5	4565.A0A3B6NUN3	4565.A0A3B5ZW68	0	0	0	0	0	0	0.487	0.076	0.505
A0A3B6NUN3	TaNIPA6	4565.A0A3B6NUN3	4565.A0A3B5ZZ56	0	0	0	0	0	0	0.487	0.076	0.505
A0A3B6NUN3	TaNIPA7	4565.A0A3B6NUN3	4565.A0A3B6AZ89	0	0	0	0	0.061	0	0.487	0.076	0.516
A0A3B6NUN3	TaNIPA8	4565.A0A3B6NUN3	4565.A0A3B6B9K4	0	0	0	0	0	0	0.487	0.076	0.505
A0A3B6NUN3	TaNIPA9	4565.A0A3B6NUN3	4565.A0A3B6C6H8	0	0	0	0	0	0	0.487	0.076	0.505
A0A3B6NUN3	TaNIPA10	4565.A0A3B6NUN3	4565.A0A3B6CHE1	0	0	0	0	0	0	0.487	0.076	0.505
A0A3B6NUN3	TaNIPA12	4565.A0A3B6NUN3	4565.A0A3B6DN55	0	0	0	0	0	0	0.487	0.076	0.505
A0A3B6NUN3	TaNIPA14	4565.A0A3B6NUN3	4565.A0A3B6EN04	0	0	0	0	0	0	0.487	0.076	0.505
A0A3B6NUN3	TaNIPA13	4565.A0A3B6NUN3	4565.A0A3B6EP76	0	0	0	0	0	0	0.487	0.076	0.505
A0A3B6NUN3	TaNIPA17	4565.A0A3B6NUN3	4565.A0A3B6GYW0	0	0	0	0	0	0	0.487	0.076	0.505
A0A3B6NUN3	TaNIPA18	4565.A0A3B6NUN3	4565.A0A3B6H322	0	0	0	0	0	0	0.487	0.076	0.505
A0A3B6NUN3	TaNIPA19	4565.A0A3B6NUN3	4565.A0A3B6HUD2	0	0	0	0	0	0	0.487	0.076	0.505
A0A3B6NUN3	TaNIPA20	4565.A0A3B6NUN3	4565.A0A3B6IPU4	0	0	0	0	0	0	0.487	0.076	0.505
A0A3B6NUN3	TaNIPA21	4565.A0A3B6NUN3	4565.A0A3B6JEG3	0	0	0	0	0	0	0.487	0.076	0.505
A0A3B6NUN3	TaNIPA23	4565.A0A3B6NUN3	4565.A0A3B6NND7	0	0	0	0	0	0	0.487	0.076	0.505
A0A3B6NUN3	TaNIPA22	4565.A0A3B6NUN3	4565.A0A3B6NPS8	0	0	0	0	0	0	0.487	0.076	0.505
A0A3B6NUN3	TaNIPA30	4565.A0A3B6NUN3	4565.A0A3B6TST8	0	0	0	0	0	0	0.487	0.076	0.505
A0A3B6NUN3	TaNIPA25	4565.A0A3B6NUN3	4565.A0A3B6PLC6	0	0	0	0	0	0	0.487	0.076	0.505
A0A3B6NUN3	TaNIPA28	4565.A0A3B6NUN3	4565.A0A3B6RSD4	0	0	0	0	0	0	0.487	0.076	0.505
A0A3B6NUN3	TaNIPA27	4565.A0A3B6NUN3	4565.A0A3B6QH11	0	0	0	0	0	0	0.487	0.076	0.505
A0A3B6NUN3	TaNIPA26	4565.A0A3B6NUN3	4565.A0A3B6QGU1	0	0	0	0	0	0	0.487	0.076	0.505
A0A3B6NUN3	TaNIPA29	4565.A0A3B6NUN3	4565.A0A3B6SUF4	0	0	0	0	0	0	0.487	0.076	0.505
A0A3B6NUN3	TaNIPA24	4565.A0A3B6NUN3	4565.A0A3B6PMJ0	0	0	0	0	0.061	0	0.487	0.076	0.516
A0A3B6PS33	TaNIPA16	4565.A0A3B6PS33	4565.A0A077RYC8	0	0	0	0	0	0	0.487	0.076	0.505
A0A3B6PS33	TaNIPA15	4565.A0A3B6PS33	4565.A0A077S5D7	0	0	0	0	0	0	0.487	0.076	0.505
A0A3B6PS33	TaNIPA11	4565.A0A3B6PS33	4565.A0A1D5ULQ6	0	0	0	0	0.061	0	0.487	0.076	0.516
A0A3B6PS33	TaNIPA1	4565.A0A3B6PS33	4565.A0A3B5Y2B1	0	0	0	0	0	0	0.487	0.076	0.505
A0A3B6PS33	TaNIPA2	4565.A0A3B6PS33	4565.A0A3B5Y564	0	0	0	0	0	0	0.487	0.076	0.505
A0A3B6PS33	TaNIPA3	4565.A0A3B6PS33	4565.A0A3B5Z0D7	0	0	0	0	0	0	0.487	0.076	0.505
A0A3B6PS33	TaNIPA4	4565.A0A3B6PS33	4565.A0A3B5Z1L3	0	0	0	0	0	0	0.487	0.076	0.505
A0A3B6PS33	TaNIPA5	4565.A0A3B6PS33	4565.A0A3B5ZW68	0	0	0	0	0	0	0.487	0.076	0.505
A0A3B6PS33	TaNIPA6	4565.A0A3B6PS33	4565.A0A3B5ZZ56	0	0	0	0	0	0	0.487	0.076	0.505
A0A3B6PS33	TaNIPA7	4565.A0A3B6PS33	4565.A0A3B6AZ89	0	0	0	0	0.061	0	0.487	0.076	0.516
A0A3B6PS33	TaNIPA8	4565.A0A3B6PS33	4565.A0A3B6B9K4	0	0	0	0	0	0	0.487	0.076	0.505
A0A3B6PS33	TaNIPA9	4565.A0A3B6PS33	4565.A0A3B6C6H8	0	0	0	0	0	0	0.487	0.076	0.505
A0A3B6PS33	TaNIPA10	4565.A0A3B6PS33	4565.A0A3B6CHE1	0	0	0	0	0	0	0.487	0.076	0.505
A0A3B6PS33	TaNIPA12	4565.A0A3B6PS33	4565.A0A3B6DN55	0	0	0	0	0	0	0.487	0.076	0.505
A0A3B6PS33	TaNIPA14	4565.A0A3B6PS33	4565.A0A3B6EN04	0	0	0	0	0	0	0.487	0.076	0.505
A0A3B6PS33	TaNIPA13	4565.A0A3B6PS33	4565.A0A3B6EP76	0	0	0	0	0	0	0.487	0.076	0.505
A0A3B6PS33	TaNIPA17	4565.A0A3B6PS33	4565.A0A3B6GYW0	0	0	0	0	0	0	0.487	0.076	0.505
A0A3B6PS33	TaNIPA18	4565.A0A3B6PS33	4565.A0A3B6H322	0	0	0	0	0	0	0.487	0.076	0.505
A0A3B6PS33	TaNIPA19	4565.A0A3B6PS33	4565.A0A3B6HUD2	0	0	0	0	0	0	0.487	0.076	0.505
A0A3B6PS33	TaNIPA20	4565.A0A3B6PS33	4565.A0A3B6IPU4	0	0	0	0	0	0	0.487	0.076	0.505
A0A3B6PS33	TaNIPA21	4565.A0A3B6PS33	4565.A0A3B6JEG3	0	0	0	0	0	0	0.487	0.076	0.505
A0A3B6PS33	TaNIPA23	4565.A0A3B6PS33	4565.A0A3B6NND7	0	0	0	0	0	0	0.487	0.076	0.505
A0A3B6PS33	TaNIPA22	4565.A0A3B6PS33	4565.A0A3B6NPS8	0	0	0	0	0	0	0.487	0.076	0.505
A0A3B6PS33	TaNIPA25	4565.A0A3B6PS33	4565.A0A3B6PLC6	0	0	0	0	0	0	0.487	0.076	0.505
A0A3B6PS33	TaNIPA24	4565.A0A3B6PS33	4565.A0A3B6PMJ0	0	0	0	0	0.061	0	0.487	0.076	0.516
A0A3B6PS33	TaNIPA30	4565.A0A3B6PS33	4565.A0A3B6TST8	0	0	0	0	0	0	0.487	0.076	0.505
A0A3B6PS33	TaNIPA28	4565.A0A3B6PS33	4565.A0A3B6RSD4	0	0	0	0	0	0	0.487	0.076	0.505
A0A3B6PS33	TaNIPA27	4565.A0A3B6PS33	4565.A0A3B6QH11	0	0	0	0	0	0	0.487	0.076	0.505
A0A3B6PS33	TaNIPA29	4565.A0A3B6PS33	4565.A0A3B6SUF4	0	0	0	0	0	0	0.487	0.076	0.505
A0A3B6PS33	TaNIPA26	4565.A0A3B6PS33	4565.A0A3B6QGU1	0	0	0	0	0	0	0.487	0.076	0.505
A0A3B6QKE2	TaNIPA16	4565.A0A3B6QKE2	4565.A0A077RYC8	0	0	0	0	0	0	0.487	0.076	0.505
A0A3B6QKE2	TaNIPA15	4565.A0A3B6QKE2	4565.A0A077S5D7	0	0	0	0	0	0	0.487	0.076	0.505
A0A3B6QKE2	TaNIPA11	4565.A0A3B6QKE2	4565.A0A1D5ULQ6	0	0	0	0	0.061	0	0.487	0.076	0.516
A0A3B6QKE2	TaNIPA1	4565.A0A3B6QKE2	4565.A0A3B5Y2B1	0	0	0	0	0	0	0.487	0.076	0.505
A0A3B6QKE2	TaNIPA2	4565.A0A3B6QKE2	4565.A0A3B5Y564	0	0	0	0	0	0	0.487	0.076	0.505
A0A3B6QKE2	TaNIPA3	4565.A0A3B6QKE2	4565.A0A3B5Z0D7	0	0	0	0	0	0	0.487	0.076	0.505
A0A3B6QKE2	TaNIPA4	4565.A0A3B6QKE2	4565.A0A3B5Z1L3	0	0	0	0	0	0	0.487	0.076	0.505
A0A3B6QKE2	TaNIPA5	4565.A0A3B6QKE2	4565.A0A3B5ZW68	0	0	0	0	0	0	0.487	0.076	0.505
A0A3B6QKE2	TaNIPA6	4565.A0A3B6QKE2	4565.A0A3B5ZZ56	0	0	0	0	0	0	0.487	0.076	0.505
A0A3B6QKE2	TaNIPA7	4565.A0A3B6QKE2	4565.A0A3B6AZ89	0	0	0	0	0.061	0	0.487	0.076	0.516
A0A3B6QKE2	TaNIPA8	4565.A0A3B6QKE2	4565.A0A3B6B9K4	0	0	0	0	0	0	0.487	0.076	0.505
A0A3B6QKE2	TaNIPA9	4565.A0A3B6QKE2	4565.A0A3B6C6H8	0	0	0	0	0	0	0.487	0.076	0.505
A0A3B6QKE2	TaNIPA10	4565.A0A3B6QKE2	4565.A0A3B6CHE1	0	0	0	0	0	0	0.487	0.076	0.505
A0A3B6QKE2	TaNIPA12	4565.A0A3B6QKE2	4565.A0A3B6DN55	0	0	0	0	0	0	0.487	0.076	0.505
A0A3B6QKE2	TaNIPA14	4565.A0A3B6QKE2	4565.A0A3B6EN04	0	0	0	0	0	0	0.487	0.076	0.505
A0A3B6QKE2	TaNIPA13	4565.A0A3B6QKE2	4565.A0A3B6EP76	0	0	0	0	0	0	0.487	0.076	0.505
A0A3B6QKE2	TaNIPA17	4565.A0A3B6QKE2	4565.A0A3B6GYW0	0	0	0	0	0	0	0.487	0.076	0.505
A0A3B6QKE2	TaNIPA18	4565.A0A3B6QKE2	4565.A0A3B6H322	0	0	0	0	0	0	0.487	0.076	0.505
A0A3B6QKE2	TaNIPA19	4565.A0A3B6QKE2	4565.A0A3B6HUD2	0	0	0	0	0	0	0.487	0.076	0.505
A0A3B6QKE2	TaNIPA20	4565.A0A3B6QKE2	4565.A0A3B6IPU4	0	0	0	0	0	0	0.487	0.076	0.505
A0A3B6QKE2	TaNIPA21	4565.A0A3B6QKE2	4565.A0A3B6JEG3	0	0	0	0	0	0	0.487	0.076	0.505
A0A3B6QKE2	TaNIPA23	4565.A0A3B6QKE2	4565.A0A3B6NND7	0	0	0	0	0	0	0.487	0.076	0.505
A0A3B6QKE2	TaNIPA22	4565.A0A3B6QKE2	4565.A0A3B6NPS8	0	0	0	0	0	0	0.487	0.076	0.505
A0A3B6QKE2	TaNIPA25	4565.A0A3B6QKE2	4565.A0A3B6PLC6	0	0	0	0	0	0	0.487	0.076	0.505
A0A3B6QKE2	TaNIPA24	4565.A0A3B6QKE2	4565.A0A3B6PMJ0	0	0	0	0	0.061	0	0.487	0.076	0.516
A0A3B6QKE2	TaNIPA26	4565.A0A3B6QKE2	4565.A0A3B6QGU1	0	0	0	0	0	0	0.487	0.076	0.505
A0A3B6QKE2	TaNIPA27	4565.A0A3B6QKE2	4565.A0A3B6QH11	0	0	0	0	0	0	0.487	0.076	0.505
A0A3B6QKE2	TaNIPA29	4565.A0A3B6QKE2	4565.A0A3B6SUF4	0	0	0	0	0	0	0.487	0.076	0.505
A0A3B6QKE2	TaNIPA28	4565.A0A3B6QKE2	4565.A0A3B6RSD4	0	0	0	0	0	0	0.487	0.076	0.505
A0A3B6QKE2	TaNIPA30	4565.A0A3B6QKE2	4565.A0A3B6TST8	0	0	0	0	0	0	0.487	0.076	0.505
A0A3B6RDD9	TaNIPA16	4565.A0A3B6RDD9	4565.A0A077RYC8	0	0	0	0	0	0	0.487	0.076	0.505
A0A3B6RDD9	TaNIPA15	4565.A0A3B6RDD9	4565.A0A077S5D7	0	0	0	0	0	0	0.487	0.076	0.505
A0A3B6RDD9	TaNIPA11	4565.A0A3B6RDD9	4565.A0A1D5ULQ6	0	0	0	0	0.061	0	0.487	0.076	0.516
A0A3B6RDD9	TaNIPA1	4565.A0A3B6RDD9	4565.A0A3B5Y2B1	0	0	0	0	0	0	0.487	0.076	0.505
A0A3B6RDD9	TaNIPA2	4565.A0A3B6RDD9	4565.A0A3B5Y564	0	0	0	0	0	0	0.487	0.076	0.505
A0A3B6RDD9	TaNIPA3	4565.A0A3B6RDD9	4565.A0A3B5Z0D7	0	0	0	0	0	0	0.487	0.076	0.505
A0A3B6RDD9	TaNIPA4	4565.A0A3B6RDD9	4565.A0A3B5Z1L3	0	0	0	0	0	0	0.487	0.076	0.505
A0A3B6RDD9	TaNIPA5	4565.A0A3B6RDD9	4565.A0A3B5ZW68	0	0	0	0	0	0	0.487	0.076	0.505
A0A3B6RDD9	TaNIPA6	4565.A0A3B6RDD9	4565.A0A3B5ZZ56	0	0	0	0	0	0	0.487	0.076	0.505
A0A3B6RDD9	TaNIPA7	4565.A0A3B6RDD9	4565.A0A3B6AZ89	0	0	0	0	0.061	0	0.487	0.076	0.516
A0A3B6RDD9	TaNIPA8	4565.A0A3B6RDD9	4565.A0A3B6B9K4	0	0	0	0	0	0	0.487	0.076	0.505
A0A3B6RDD9	TaNIPA9	4565.A0A3B6RDD9	4565.A0A3B6C6H8	0	0	0	0	0	0	0.487	0.076	0.505
A0A3B6RDD9	TaNIPA10	4565.A0A3B6RDD9	4565.A0A3B6CHE1	0	0	0	0	0	0	0.487	0.076	0.505
A0A3B6RDD9	TaNIPA12	4565.A0A3B6RDD9	4565.A0A3B6DN55	0	0	0	0	0	0	0.487	0.076	0.505
A0A3B6RDD9	TaNIPA14	4565.A0A3B6RDD9	4565.A0A3B6EN04	0	0	0	0	0	0	0.487	0.076	0.505
A0A3B6RDD9	TaNIPA13	4565.A0A3B6RDD9	4565.A0A3B6EP76	0	0	0	0	0	0	0.487	0.076	0.505
A0A3B6RDD9	TaNIPA17	4565.A0A3B6RDD9	4565.A0A3B6GYW0	0	0	0	0	0	0	0.487	0.076	0.505
A0A3B6RDD9	TaNIPA18	4565.A0A3B6RDD9	4565.A0A3B6H322	0	0	0	0	0	0	0.487	0.076	0.505
A0A3B6RDD9	TaNIPA19	4565.A0A3B6RDD9	4565.A0A3B6HUD2	0	0	0	0	0	0	0.487	0.076	0.505
A0A3B6RDD9	TaNIPA20	4565.A0A3B6RDD9	4565.A0A3B6IPU4	0	0	0	0	0	0	0.487	0.076	0.505
A0A3B6RDD9	TaNIPA21	4565.A0A3B6RDD9	4565.A0A3B6JEG3	0	0	0	0	0	0	0.487	0.076	0.505
A0A3B6RDD9	TaNIPA23	4565.A0A3B6RDD9	4565.A0A3B6NND7	0	0	0	0	0	0	0.487	0.076	0.505
A0A3B6RDD9	TaNIPA22	4565.A0A3B6RDD9	4565.A0A3B6NPS8	0	0	0	0	0	0	0.487	0.076	0.505
A0A3B6RDD9	TaNIPA25	4565.A0A3B6RDD9	4565.A0A3B6PLC6	0	0	0	0	0	0	0.487	0.076	0.505
A0A3B6RDD9	TaNIPA24	4565.A0A3B6RDD9	4565.A0A3B6PMJ0	0	0	0	0	0.061	0	0.487	0.076	0.516
A0A3B6RDD9	TaNIPA26	4565.A0A3B6RDD9	4565.A0A3B6QGU1	0	0	0	0	0	0	0.487	0.076	0.505
A0A3B6RDD9	TaNIPA27	4565.A0A3B6RDD9	4565.A0A3B6QH11	0	0	0	0	0	0	0.487	0.076	0.505
A0A3B6RDD9	TaNIPA28	4565.A0A3B6RDD9	4565.A0A3B6RSD4	0	0	0	0	0	0	0.487	0.076	0.505
A0A3B6RDD9	TaNIPA29	4565.A0A3B6RDD9	4565.A0A3B6SUF4	0	0	0	0	0	0	0.487	0.076	0.505
A0A3B6RDD9	TaNIPA30	4565.A0A3B6RDD9	4565.A0A3B6TST8	0	0	0	0	0	0	0.487	0.076	0.505
A0A3B6SES7	TaNIPA16	4565.A0A3B6SES7	4565.A0A077RYC8	0	0	0	0	0	0	0.487	0.076	0.505
A0A3B6SES7	TaNIPA15	4565.A0A3B6SES7	4565.A0A077S5D7	0	0	0	0	0	0	0.487	0.076	0.505
A0A3B6SES7	TaNIPA11	4565.A0A3B6SES7	4565.A0A1D5ULQ6	0	0	0	0	0	0	0.487	0.076	0.505
A0A3B6SES7	TaNIPA1	4565.A0A3B6SES7	4565.A0A3B5Y2B1	0	0	0	0	0	0	0.487	0.076	0.505
A0A3B6SES7	TaNIPA2	4565.A0A3B6SES7	4565.A0A3B5Y564	0	0	0	0	0	0	0.487	0.076	0.505
A0A3B6SES7	TaNIPA3	4565.A0A3B6SES7	4565.A0A3B5Z0D7	0	0	0	0	0	0	0.487	0.076	0.505
A0A3B6SES7	TaNIPA4	4565.A0A3B6SES7	4565.A0A3B5Z1L3	0	0	0	0	0	0	0.487	0.076	0.505
A0A3B6SES7	TaNIPA5	4565.A0A3B6SES7	4565.A0A3B5ZW68	0	0	0	0	0	0	0.487	0.076	0.505
A0A3B6SES7	TaNIPA6	4565.A0A3B6SES7	4565.A0A3B5ZZ56	0	0	0	0	0	0	0.487	0.076	0.505
A0A3B6SES7	TaNIPA7	4565.A0A3B6SES7	4565.A0A3B6AZ89	0	0	0	0	0	0	0.487	0.076	0.505
A0A3B6SES7	TaNIPA8	4565.A0A3B6SES7	4565.A0A3B6B9K4	0	0	0	0	0	0	0.487	0.076	0.505
A0A3B6SES7	TaNIPA9	4565.A0A3B6SES7	4565.A0A3B6C6H8	0	0	0	0	0	0	0.487	0.076	0.505
A0A3B6SES7	TaNIPA10	4565.A0A3B6SES7	4565.A0A3B6CHE1	0	0	0	0	0	0	0.487	0.076	0.505
A0A3B6SES7	TaNIPA12	4565.A0A3B6SES7	4565.A0A3B6DN55	0	0	0	0	0	0	0.487	0.076	0.505
A0A3B6SES7	TaNIPA14	4565.A0A3B6SES7	4565.A0A3B6EN04	0	0	0	0	0	0	0.487	0.076	0.505
A0A3B6SES7	TaNIPA13	4565.A0A3B6SES7	4565.A0A3B6EP76	0	0	0	0	0	0	0.487	0.076	0.505
A0A3B6SES7	TaNIPA17	4565.A0A3B6SES7	4565.A0A3B6GYW0	0	0	0	0	0	0	0.487	0.076	0.505
A0A3B6SES7	TaNIPA18	4565.A0A3B6SES7	4565.A0A3B6H322	0	0	0	0	0	0	0.487	0.076	0.505
A0A3B6SES7	TaNIPA19	4565.A0A3B6SES7	4565.A0A3B6HUD2	0	0	0	0	0	0	0.487	0.076	0.505
A0A3B6SES7	TaNIPA20	4565.A0A3B6SES7	4565.A0A3B6IPU4	0	0	0	0	0	0	0.487	0.076	0.505
A0A3B6SES7	TaNIPA21	4565.A0A3B6SES7	4565.A0A3B6JEG3	0	0	0	0	0	0	0.487	0.076	0.505
A0A3B6SES7	TaNIPA23	4565.A0A3B6SES7	4565.A0A3B6NND7	0	0	0	0	0	0	0.487	0.076	0.505
A0A3B6SES7	TaNIPA22	4565.A0A3B6SES7	4565.A0A3B6NPS8	0	0	0	0	0	0	0.487	0.076	0.505
A0A3B6SES7	TaNIPA25	4565.A0A3B6SES7	4565.A0A3B6PLC6	0	0	0	0	0	0	0.487	0.076	0.505
A0A3B6SES7	TaNIPA24	4565.A0A3B6SES7	4565.A0A3B6PMJ0	0	0	0	0	0	0	0.487	0.076	0.505
A0A3B6SES7	TaNIPA26	4565.A0A3B6SES7	4565.A0A3B6QGU1	0	0	0	0	0	0	0.487	0.076	0.505
A0A3B6SES7	TaNIPA27	4565.A0A3B6SES7	4565.A0A3B6QH11	0	0	0	0	0	0	0.487	0.076	0.505
A0A3B6SES7	TaNIPA28	4565.A0A3B6SES7	4565.A0A3B6RSD4	0	0	0	0	0	0	0.487	0.076	0.505
A0A3B6SES7	TaNIPA30	4565.A0A3B6SES7	4565.A0A3B6TST8	0	0	0	0	0	0	0.487	0.076	0.505
A0A3B6SES7	TaNIPA29	4565.A0A3B6SES7	4565.A0A3B6SUF4	0	0	0	0	0	0	0.487	0.076	0.505
A0A3B6SES7	W5DZS4_WHEAT	4565.A0A3B6SES7	4565.W5DZS4	0	0	0	0	0	0	0.952	0.212	0.96
A0A3B6SG29	TaNIPA16	4565.A0A3B6SG29	4565.A0A077RYC8	0	0	0	0	0	0	0.487	0.076	0.505
A0A3B6SG29	TaNIPA15	4565.A0A3B6SG29	4565.A0A077S5D7	0	0	0	0	0	0	0.487	0.076	0.505
A0A3B6SG29	TaNIPA11	4565.A0A3B6SG29	4565.A0A1D5ULQ6	0	0	0	0	0.061	0	0.487	0.076	0.516
A0A3B6SG29	TaNIPA1	4565.A0A3B6SG29	4565.A0A3B5Y2B1	0	0	0	0	0	0	0.487	0.076	0.505
A0A3B6SG29	TaNIPA2	4565.A0A3B6SG29	4565.A0A3B5Y564	0	0	0	0	0	0	0.487	0.076	0.505
A0A3B6SG29	TaNIPA3	4565.A0A3B6SG29	4565.A0A3B5Z0D7	0	0	0	0	0	0	0.487	0.076	0.505
A0A3B6SG29	TaNIPA4	4565.A0A3B6SG29	4565.A0A3B5Z1L3	0	0	0	0	0	0	0.487	0.076	0.505
A0A3B6SG29	TaNIPA5	4565.A0A3B6SG29	4565.A0A3B5ZW68	0	0	0	0	0	0	0.487	0.076	0.505
A0A3B6SG29	TaNIPA6	4565.A0A3B6SG29	4565.A0A3B5ZZ56	0	0	0	0	0	0	0.487	0.076	0.505
A0A3B6SG29	TaNIPA7	4565.A0A3B6SG29	4565.A0A3B6AZ89	0	0	0	0	0.061	0	0.487	0.076	0.516
A0A3B6SG29	TaNIPA8	4565.A0A3B6SG29	4565.A0A3B6B9K4	0	0	0	0	0	0	0.487	0.076	0.505
A0A3B6SG29	TaNIPA9	4565.A0A3B6SG29	4565.A0A3B6C6H8	0	0	0	0	0	0	0.487	0.076	0.505
A0A3B6SG29	TaNIPA10	4565.A0A3B6SG29	4565.A0A3B6CHE1	0	0	0	0	0	0	0.487	0.076	0.505
A0A3B6SG29	TaNIPA12	4565.A0A3B6SG29	4565.A0A3B6DN55	0	0	0	0	0	0	0.487	0.076	0.505
A0A3B6SG29	TaNIPA14	4565.A0A3B6SG29	4565.A0A3B6EN04	0	0	0	0	0	0	0.487	0.076	0.505
A0A3B6SG29	TaNIPA13	4565.A0A3B6SG29	4565.A0A3B6EP76	0	0	0	0	0	0	0.487	0.076	0.505
A0A3B6SG29	TaNIPA17	4565.A0A3B6SG29	4565.A0A3B6GYW0	0	0	0	0	0	0	0.487	0.076	0.505
A0A3B6SG29	TaNIPA18	4565.A0A3B6SG29	4565.A0A3B6H322	0	0	0	0	0	0	0.487	0.076	0.505
A0A3B6SG29	TaNIPA19	4565.A0A3B6SG29	4565.A0A3B6HUD2	0	0	0	0	0	0	0.487	0.076	0.505
A0A3B6SG29	TaNIPA20	4565.A0A3B6SG29	4565.A0A3B6IPU4	0	0	0	0	0	0	0.487	0.076	0.505
A0A3B6SG29	TaNIPA21	4565.A0A3B6SG29	4565.A0A3B6JEG3	0	0	0	0	0	0	0.487	0.076	0.505
A0A3B6SG29	TaNIPA23	4565.A0A3B6SG29	4565.A0A3B6NND7	0	0	0	0	0	0	0.487	0.076	0.505
A0A3B6SG29	TaNIPA22	4565.A0A3B6SG29	4565.A0A3B6NPS8	0	0	0	0	0	0	0.487	0.076	0.505
A0A3B6SG29	TaNIPA25	4565.A0A3B6SG29	4565.A0A3B6PLC6	0	0	0	0	0	0	0.487	0.076	0.505
A0A3B6SG29	TaNIPA24	4565.A0A3B6SG29	4565.A0A3B6PMJ0	0	0	0	0	0.061	0	0.487	0.076	0.516
A0A3B6SG29	TaNIPA26	4565.A0A3B6SG29	4565.A0A3B6QGU1	0	0	0	0	0	0	0.487	0.076	0.505
A0A3B6SG29	TaNIPA27	4565.A0A3B6SG29	4565.A0A3B6QH11	0	0	0	0	0	0	0.487	0.076	0.505
A0A3B6SG29	TaNIPA28	4565.A0A3B6SG29	4565.A0A3B6RSD4	0	0	0	0	0	0	0.487	0.076	0.505
A0A3B6SG29	TaNIPA29	4565.A0A3B6SG29	4565.A0A3B6SUF4	0	0	0	0	0	0	0.487	0.076	0.505
A0A3B6SG29	TaNIPA30	4565.A0A3B6SG29	4565.A0A3B6TST8	0	0	0	0	0	0	0.487	0.076	0.505
A0A3B6TCA0	TaNIPA16	4565.A0A3B6TCA0	4565.A0A077RYC8	0	0	0	0	0	0	0.487	0.076	0.505
A0A3B6TCA0	TaNIPA15	4565.A0A3B6TCA0	4565.A0A077S5D7	0	0	0	0	0	0	0.487	0.076	0.505
A0A3B6TCA0	TaNIPA11	4565.A0A3B6TCA0	4565.A0A1D5ULQ6	0	0	0	0	0.061	0	0.487	0.076	0.516
A0A3B6TCA0	TaNIPA1	4565.A0A3B6TCA0	4565.A0A3B5Y2B1	0	0	0	0	0	0	0.487	0.076	0.505
A0A3B6TCA0	TaNIPA2	4565.A0A3B6TCA0	4565.A0A3B5Y564	0	0	0	0	0	0	0.487	0.076	0.505
A0A3B6TCA0	TaNIPA3	4565.A0A3B6TCA0	4565.A0A3B5Z0D7	0	0	0	0	0	0	0.487	0.076	0.505
A0A3B6TCA0	TaNIPA4	4565.A0A3B6TCA0	4565.A0A3B5Z1L3	0	0	0	0	0	0	0.487	0.076	0.505
A0A3B6TCA0	TaNIPA5	4565.A0A3B6TCA0	4565.A0A3B5ZW68	0	0	0	0	0	0	0.487	0.076	0.505
A0A3B6TCA0	TaNIPA6	4565.A0A3B6TCA0	4565.A0A3B5ZZ56	0	0	0	0	0	0	0.487	0.076	0.505
A0A3B6TCA0	TaNIPA7	4565.A0A3B6TCA0	4565.A0A3B6AZ89	0	0	0	0	0.061	0	0.487	0.076	0.516
A0A3B6TCA0	TaNIPA8	4565.A0A3B6TCA0	4565.A0A3B6B9K4	0	0	0	0	0	0	0.487	0.076	0.505
A0A3B6TCA0	TaNIPA9	4565.A0A3B6TCA0	4565.A0A3B6C6H8	0	0	0	0	0	0	0.487	0.076	0.505
A0A3B6TCA0	TaNIPA10	4565.A0A3B6TCA0	4565.A0A3B6CHE1	0	0	0	0	0	0	0.487	0.076	0.505
A0A3B6TCA0	TaNIPA12	4565.A0A3B6TCA0	4565.A0A3B6DN55	0	0	0	0	0	0	0.487	0.076	0.505
A0A3B6TCA0	TaNIPA14	4565.A0A3B6TCA0	4565.A0A3B6EN04	0	0	0	0	0	0	0.487	0.076	0.505
A0A3B6TCA0	TaNIPA13	4565.A0A3B6TCA0	4565.A0A3B6EP76	0	0	0	0	0	0	0.487	0.076	0.505
A0A3B6TCA0	TaNIPA17	4565.A0A3B6TCA0	4565.A0A3B6GYW0	0	0	0	0	0	0	0.487	0.076	0.505
A0A3B6TCA0	TaNIPA18	4565.A0A3B6TCA0	4565.A0A3B6H322	0	0	0	0	0	0	0.487	0.076	0.505
A0A3B6TCA0	TaNIPA19	4565.A0A3B6TCA0	4565.A0A3B6HUD2	0	0	0	0	0	0	0.487	0.076	0.505
A0A3B6TCA0	TaNIPA20	4565.A0A3B6TCA0	4565.A0A3B6IPU4	0	0	0	0	0	0	0.487	0.076	0.505
A0A3B6TCA0	TaNIPA21	4565.A0A3B6TCA0	4565.A0A3B6JEG3	0	0	0	0	0	0	0.487	0.076	0.505
A0A3B6TCA0	TaNIPA23	4565.A0A3B6TCA0	4565.A0A3B6NND7	0	0	0	0	0	0	0.487	0.076	0.505
A0A3B6TCA0	TaNIPA22	4565.A0A3B6TCA0	4565.A0A3B6NPS8	0	0	0	0	0	0	0.487	0.076	0.505
A0A3B6TCA0	TaNIPA25	4565.A0A3B6TCA0	4565.A0A3B6PLC6	0	0	0	0	0	0	0.487	0.076	0.505
A0A3B6TCA0	TaNIPA24	4565.A0A3B6TCA0	4565.A0A3B6PMJ0	0	0	0	0	0.061	0	0.487	0.076	0.516
A0A3B6TCA0	TaNIPA26	4565.A0A3B6TCA0	4565.A0A3B6QGU1	0	0	0	0	0	0	0.487	0.076	0.505
A0A3B6TCA0	TaNIPA27	4565.A0A3B6TCA0	4565.A0A3B6QH11	0	0	0	0	0	0	0.487	0.076	0.505
A0A3B6TCA0	TaNIPA28	4565.A0A3B6TCA0	4565.A0A3B6RSD4	0	0	0	0	0	0	0.487	0.076	0.505
A0A3B6TCA0	TaNIPA29	4565.A0A3B6TCA0	4565.A0A3B6SUF4	0	0	0	0	0	0	0.487	0.076	0.505
A0A3B6TCA0	TaNIPA30	4565.A0A3B6TCA0	4565.A0A3B6TST8	0	0	0	0	0	0	0.487	0.076	0.505
PHT1.1-D1	TaCorA7	4565.A0A0E3IEQ3	4565.A0A3B6RKC0	0	0	0	0	0.111	0.243	0	0.224	0.432
PHT1.1-D1	TaCorA9	4565.A0A0E3IEQ3	4565.A0A3B6TKU2	0	0	0	0	0.111	0.243	0	0.224	0.432
PHT1.1-D1	TaCorA8	4565.A0A0E3IEQ3	4565.A0A3B6SFV0	0	0	0	0	0.111	0.243	0	0.224	0.432
PHT1.10-D1	TaCorA9	4565.A0A0E3IEQ5	4565.A0A3B6TKU2	0	0	0	0	0.111	0.243	0	0.224	0.432
PHT1.10-D1	TaCorA8	4565.A0A0E3IEQ5	4565.A0A3B6SFV0	0	0	0	0	0.111	0.243	0	0.224	0.432
PHT1.10-D1	TaCorA7	4565.A0A0E3IEQ5	4565.A0A3B6RKC0	0	0	0	0	0.111	0.243	0	0.224	0.432
PHT1.10-D2	TaCorA8	4565.A0A0E3G980	4565.A0A3B6SFV0	0	0	0	0	0.111	0.243	0	0.224	0.432
PHT1.10-D2	TaCorA9	4565.A0A0E3G980	4565.A0A3B6TKU2	0	0	0	0	0.111	0.243	0	0.224	0.432
PHT1.10-D2	TaCorA7	4565.A0A0E3G980	4565.A0A3B6RKC0	0	0	0	0	0.111	0.243	0	0.224	0.432
PHT1.2-A1	TaCorA7	4565.A0A0E3IHU1	4565.A0A3B6RKC0	0	0	0	0	0.111	0.243	0	0.224	0.432
PHT1.2-A1	TaCorA8	4565.A0A0E3IHU1	4565.A0A3B6SFV0	0	0	0	0	0.111	0.243	0	0.224	0.432
PHT1.2-A1	TaCorA9	4565.A0A0E3IHU1	4565.A0A3B6TKU2	0	0	0	0	0.111	0.243	0	0.224	0.432
PHT1.2-B1	TaCorA9	4565.A0A0E3G977	4565.A0A3B6TKU2	0	0	0	0	0.111	0.243	0	0.224	0.432
PHT1.2-B1	TaCorA8	4565.A0A0E3G977	4565.A0A3B6SFV0	0	0	0	0	0.111	0.243	0	0.224	0.432
PHT1.2-B1	TaCorA7	4565.A0A0E3G977	4565.A0A3B6RKC0	0	0	0	0	0.111	0.243	0	0.224	0.432
PHT1.2-D1	TaCorA7	4565.W5E578	4565.A0A3B6RKC0	0	0	0	0	0.111	0.243	0	0.224	0.432
PHT1.2-D1	TaCorA8	4565.W5E578	4565.A0A3B6SFV0	0	0	0	0	0.111	0.243	0	0.224	0.432
PHT1.2-D1	TaCorA9	4565.W5E578	4565.A0A3B6TKU2	0	0	0	0	0.111	0.243	0	0.224	0.432
PHT1.9-D1	TaCorA8	4565.A0A0E3IET8	4565.A0A3B6SFV0	0	0	0	0	0.111	0.243	0	0.224	0.432
PHT1.9-D1	TaCorA9	4565.A0A0E3IET8	4565.A0A3B6TKU2	0	0	0	0	0.111	0.243	0	0.224	0.432
PHT1.9-D1	TaCorA7	4565.A0A0E3IET8	4565.A0A3B6RKC0	0	0	0	0	0.111	0.243	0	0.224	0.432
TaNIPA1	W5DZS4_WHEAT	4565.A0A3B5Y2B1	4565.W5DZS4	0	0	0	0	0	0	0.487	0.076	0.505
TaNIPA10	W5DZS4_WHEAT	4565.A0A3B6CHE1	4565.W5DZS4	0	0	0	0	0	0	0.487	0.076	0.505
TaNIPA11	W5DZS4_WHEAT	4565.A0A1D5ULQ6	4565.W5DZS4	0	0	0	0	0	0	0.487	0.076	0.505
TaNIPA12	W5DZS4_WHEAT	4565.A0A3B6DN55	4565.W5DZS4	0	0	0	0	0	0	0.487	0.076	0.505
TaNIPA13	W5DZS4_WHEAT	4565.A0A3B6EP76	4565.W5DZS4	0	0	0	0	0	0	0.487	0.076	0.505
TaNIPA14	W5DZS4_WHEAT	4565.A0A3B6EN04	4565.W5DZS4	0	0	0	0	0	0	0.487	0.076	0.505
TaNIPA15	W5DZS4_WHEAT	4565.A0A077S5D7	4565.W5DZS4	0	0	0	0	0	0	0.487	0.076	0.505
TaNIPA16	W5DZS4_WHEAT	4565.A0A077RYC8	4565.W5DZS4	0	0	0	0	0	0	0.487	0.076	0.505
TaNIPA17	W5DZS4_WHEAT	4565.A0A3B6GYW0	4565.W5DZS4	0	0	0	0	0	0	0.487	0.076	0.505
TaNIPA18	W5DZS4_WHEAT	4565.A0A3B6H322	4565.W5DZS4	0	0	0	0	0	0	0.487	0.076	0.505
TaNIPA19	W5DZS4_WHEAT	4565.A0A3B6HUD2	4565.W5DZS4	0	0	0	0	0	0	0.487	0.076	0.505
TaNIPA2	W5DZS4_WHEAT	4565.A0A3B5Y564	4565.W5DZS4	0	0	0	0	0	0	0.487	0.076	0.505
TaNIPA20	W5DZS4_WHEAT	4565.A0A3B6IPU4	4565.W5DZS4	0	0	0	0	0	0	0.487	0.076	0.505
TaNIPA21	W5DZS4_WHEAT	4565.A0A3B6JEG3	4565.W5DZS4	0	0	0	0	0	0	0.487	0.076	0.505
TaNIPA22	W5DZS4_WHEAT	4565.A0A3B6NPS8	4565.W5DZS4	0	0	0	0	0	0	0.487	0.076	0.505
TaNIPA23	W5DZS4_WHEAT	4565.A0A3B6NND7	4565.W5DZS4	0	0	0	0	0	0	0.487	0.076	0.505
TaNIPA24	W5DZS4_WHEAT	4565.A0A3B6PMJ0	4565.W5DZS4	0	0	0	0	0	0	0.487	0.076	0.505
TaNIPA25	W5DZS4_WHEAT	4565.A0A3B6PLC6	4565.W5DZS4	0	0	0	0	0	0	0.487	0.076	0.505
TaNIPA26	W5DZS4_WHEAT	4565.A0A3B6QGU1	4565.W5DZS4	0	0	0	0	0	0	0.487	0.076	0.505
TaNIPA27	W5DZS4_WHEAT	4565.A0A3B6QH11	4565.W5DZS4	0	0	0	0	0	0	0.487	0.076	0.505
TaNIPA28	W5DZS4_WHEAT	4565.A0A3B6RSD4	4565.W5DZS4	0	0	0	0	0	0	0.487	0.076	0.505
TaNIPA29	W5DZS4_WHEAT	4565.A0A3B6SUF4	4565.W5DZS4	0	0	0	0	0	0	0.487	0.076	0.505
TaNIPA3	W5DZS4_WHEAT	4565.A0A3B5Z0D7	4565.W5DZS4	0	0	0	0	0	0	0.487	0.076	0.505
TaNIPA30	W5DZS4_WHEAT	4565.A0A3B6TST8	4565.W5DZS4	0	0	0	0	0	0	0.487	0.076	0.505
TaNIPA4	W5DZS4_WHEAT	4565.A0A3B5Z1L3	4565.W5DZS4	0	0	0	0	0	0	0.487	0.076	0.505
TaNIPA5	W5DZS4_WHEAT	4565.A0A3B5ZW68	4565.W5DZS4	0	0	0	0	0	0	0.487	0.076	0.505
TaNIPA6	W5DZS4_WHEAT	4565.A0A3B5ZZ56	4565.W5DZS4	0	0	0	0	0	0	0.487	0.076	0.505
TaNIPA7	W5DZS4_WHEAT	4565.A0A3B6AZ89	4565.W5DZS4	0	0	0	0	0	0	0.487	0.076	0.505
TaNIPA8	W5DZS4_WHEAT	4565.A0A3B6B9K4	4565.W5DZS4	0	0	0	0	0	0	0.487	0.076	0.505
TaNIPA9	W5DZS4_WHEAT	4565.A0A3B6C6H8	4565.W5DZS4	0	0	0	0	0	0	0.487	0.076	0.505
