# Supplementary material for: Comparative genomics revealed the gene evolution and functional divergence of TaMRS2/CorA/NIPA magnesium transporter families in wheat (Triticum aestivum L.)
Source: Front Plant Sci. 2026 Mar 9;17:1737134. doi: 10.3389/fpls.2026.1737134 (PMC13048270; doi:10.3389/fpls.2026.1737134)
Supplement: Supplementary file 6 [file Table5.xlsx]

## Sheet: Sheet 1
Table S5 Protein-protein domian analysis of TaMGTs
Sub_family	String_id	Hit type	From	To	E-Value	Short name	Superfamily
TaMRS2	A0A3B6HR23	specific	197	287	1.95e-22	Mito_carr	pfam00153
	A0A3B6HR23	specific	101	196	3.69e-19	Mito_carr	pfam00153
	A0A3B6HR23	specific	314	383	6.92e-17	Mito_carr	pfam00153
	A0A3B6ITF6	specific	200	290	3.74e-22	Mito_carr	pfam00153
	A0A3B6ITF6	specific	104	199	6.11e-19	Mito_carr	pfam00153
	A0A3B6ITF6	specific	317	386	1.14e-16	Mito_carr	pfam00153
	A0A3B6JKY8	specific	199	289	2.04e-22	Mito_carr	pfam00153
	A0A3B6JKY8	specific	103	198	3.86e-19	Mito_carr	pfam00153
	A0A3B6JKY8	specific	316	385	7.51e-17	Mito_carr	pfam00153
	A0A3B6JPX8	specific	40	133	2.39e-17	nsLTP1	cl07890
	A0A3B6IX55	specific	43	136	1.24e-18	nsLTP1	cl07890
	A0A3B6KU68	specific	42	135	2.63e-16	nsLTP1	cl07890
TaCorA	A0A3B6DH75	specific	184	325	9.43e-14	SpeE	cl43138
	A0A3B6B1N3	specific	184	325	6.55e-14	SpeE	cl43138
	A0A3B6I144	superfamily	11	492	0	2A0109 superfamily	cl31035
	A0A3B6I167	superfamily	28	505	0	2A0109 superfamily	cl31035
	A0A3B6I4K3	superfamily	11	512	0	2A0109 superfamily	cl31035
	A0A3B6ARB5	specific	10	517	0	2A0109	cl31035
	PHT1.1-D1	superfamily	11	512	0	2A0109 superfamily	cl31035
	PHT1.2-A1	superfamily	11	512	0	2A0109 superfamily	cl31035
	PHT1.2-B1	superfamily	11	512	0	2A0109 superfamily	cl31035
	PHT1.2-D1	superfamily	11	512	0	2A0109 superfamily	cl31035
	PHT1.9-D1	superfamily	11	512	0	2A0109 superfamily	cl31035
	PHT1.10-D1	superfamily	11	512	0	2A0109 superfamily	cl31035
	PHT1.10-D2	superfamily	11	512	0	2A0109 superfamily	cl31035
TaNIPA	A0A080YUG0	specific	3	388	0	PLN02427	cl21454
	A0A3B6ER29	specific	3	388	0	PLN02427	cl21454
	A0A3B6H6X9	specific	3	388	0	PLN02427	cl21454
	A0A0C4BIT2	specific	9	378	0	PLN02695	cl21454
	A0A3B6KMD4	specific	4	371	0	PLN02695	cl21454
	A0A3B6LQ83	specific	4	371	0	PLN02695	cl21454
	A0A3B6MV72	specific	4	371	0	PLN02695	cl21454
	A0A3B5Y154	superfamily	1	440	0	PLN02206 superfamily	cl31842
	A0A3B5YY19	superfamily	1	439	0	PLN02206 superfamily	cl31842
	A0A3B5ZVJ1	superfamily	1	441	0	PLN02206 superfamily	cl31842
	A0A3B6C0G0	superfamily	35	434	0	PLN02206 superfamily	cl31842
	A0A3B6DAM6	superfamily	3	430	0	PLN02206 superfamily	cl31842
	A0A3B6EL29	superfamily	45	452	0	PLN02166 superfamily	cl31538
	A0A3B6FS02	superfamily	1	408	0	PLN02166 superfamily	cl31538
	A0A3B6H132	superfamily	1	408	0	PLN02166 superfamily	cl31538
	A0A3B6HTM0	superfamily	1	412	0	PLN02166 superfamily	cl31538
	A0A3B6IQL4	superfamily	1	412	0	PLN02166 superfamily	cl31538
	A0A3B6JK75	superfamily	1	412	0	PLN02166 superfamily	cl31538
	A0A3B6SES7	superfamily	3	167	3.26e-102	NADB_Rossmann superfamily	cl21454
	A0A3B5XUC7	superfamily	277	555	2.39e-59	NADB_Rossmann superfamily	cl21454
	W5DZS4_WHEAT	superfamily	33	337	0	NADB_Rossmann superfamily	cl21454
	A0A3B5Y0B8	superfamily	144	421	9.58e-115	COG2 superfamily	cl19297
	A0A3B5Y0B8	specific	823	1054	7.67e-93	DUF2451	pfam10474
	A0A3B5YX78	superfamily	143	420	5.23e-115	COG2 superfamily	cl19297
	A0A3B5YX78	specific	838	1069	1.47e-94	DUF2451	pfam10474
	A0A3B5ZW09	superfamily	145	422	3.53e-116	COG2 superfamily	cl19297
	A0A3B5ZW09	specific	840	1071	1.78e-94	DUF2451	pfam10474
	A0A3B6FWA6	superfamily	250	370	9.1e-18	HAD_like superfamily	cl21460
	A0A3B6FWA6	specific	529	592	4.33e-07	DSRM	cl00054
	A0A3B6FWA6	specific	681	734	3.11e-06	DSRM	cl00054
