# Supplementary material for: Comparative genomics revealed the gene evolution and functional divergence of TaMRS2/CorA/NIPA magnesium transporter families in wheat (Triticum aestivum L.)
Source: Front Plant Sci. 2026 Mar 9;17:1737134. doi: 10.3389/fpls.2026.1737134 (PMC13048270; doi:10.3389/fpls.2026.1737134)
Supplement: Supplementary file 7 [file Table6.xlsx]

## Sheet: Sheet1
Table S6 Transcriptome value of different issues and development stages
Name	ID	Purpose	Development stages
			radicle, seedling stage	coleoptile, seedling stage	stem axis, seedling stage	first leaf sheath, seedling stage	first leaf blade, seedling stage	roots, seedling stage	shoot apical meristem, seedling stage	third leaf blade, three leaf stage	third leaf sheath, three leaf stage	roots, three leaf stage	root apical meristem, three leaf stage	axillary roots, three leaf stage	fifth leaf sheath, fifth leaf stage	fifth leaf blade, fifth leaf stage	first leaf sheath, tillering stage	first leaf blade, tillering stage	shoot axis, tillering stage	shoot apical meristem, tillering stage	roots, tillering stage	root apical meristem, tillering stage	flag leaf blade, Flag leaf stage	fifth leaf sheath, Flag leaf stage	fifth leaf blade, Flag leaf stage	shoot axis, Flag leaf stage	roots, Flag leaf stage	flag leaf blade night (-0.25h) 06:45, Flag leaf stage	fifth leaf blade night (-0.25h) 21:45, Flag leaf stage	flag leaf blade night (+0.25h) 07:15, Flag leaf stage	fifth leaf blade night (+0.25h) 22:15, Flag leaf stage	leaf ligule, Full boot	flag leaf sheath, Full boot	flag leaf blade, Full boot	shoot axis, Full boot	spike, Full boot	roots, 30% spike	flag leaf sheath, 30% spike	flag leaf blade, 30% spike	Internode #2, 30% spike	peduncle, 30% spike	spike, 30% spike	spikelets, 30% spike	flag leaf sheath, Ear emergence	flag leaf blade, Ear emergence	fifth leaf blade, Ear emergence	peduncle, Ear emergence	Internode #2, Ear emergence	awns, Ear emergence
TaMRS2-1	TraesCS1A02G205400.1	tpm	3.0809	2.81554	2.09307	2.97863	2.7262	3.6859	2.95103	1.75434	2.15348	3.31893	2.74821	3.48695	2.34206	1.36672	4.8462	4.48101	3.48392	3.92015	3.73479	1.69135	1.55254	3.14989	2.57048	3.88628	5.0845	1.93969	2.01828	1.87041	2.56889	3.94539	1.86123	2.4965	3.85464	4.35037	5.02218	3.30194	3.31754	5.68624	2.04158	4.60308	4.31155	4.05984	3.50943	3.34673	2.4031	4.45448	2.67302
TaMRS2-1	TraesCS1A02G205400.1	SEM	0.663294	0.707916	0.687906	1.17921	1.60808	0.0324909	0.167662	0.841322	0.482672	0.810903	0.44976	1.05643	0.0770738	0.0625943	1.05298	0.293932	0.848597	0.241837	0.6247	0.23719	0.626719	0.589224	1.12605	0.541913	0.577138	1.41747	0.522945	0.188232	0.166789	0.556837	0.709005	0.588432	0.706033	0.335307	1.9586	0.222096	0.55047	1.11542	0.411157	0.70832	0.332078	0.491499	0.452956	0.360824	0.440667	0.774896	0.597789
TaMRS2-2	TraesCS1B02G219000.1	tpm	7.91778	5.88432	4.77606	5.28249	5.18448	8.06998	5.39533	3.27171	4.64042	7.10567	7.4356	7.66143	4.82862	3.15227	8.60906	8.04368	6.24212	5.93661	6.85195	6.38159	3.18565	5.0117	4.12763	6.59351	7.92216	3.00932	3.2544	2.85175	3.46414	6.933	3.72225	4.39015	6.89917	6.66222	8.46519	4.84163	5.07682	7.66074	4.48382	7.35634	6.9538	5.4506	5.47662	5.11564	4.76972	7.853	4.01751
TaMRS2-2	TraesCS1B02G219000.1	SEM	0.728093	0.611941	0.659937	0.944142	3.04895	0.844623	0.42656	1.15098	0.371987	1.22313	1.22081	1.47883	0.237819	0.735919	0.521344	0.849909	1.12214	1.34893	1.19087	0.326358	0.0327316	0.133546	1.18298	1.15704	0.333624	1.24007	0.204124	0.155933	0.502774	0.616507	1.2324	0.34582	0.505395	0.579824	2.55057	1.34539	0.804707	1.38481	0.118881	0.446047	0.555001	0.237188	0.242333	1.02825	0.485798	0.31359	1.47619
TaMRS2-3	TraesCS1D02G208700.1	tpm	3.98554	3.67261	2.86918	4.03447	3.62046	4.66053	3.10683	2.0726	3.102	4.27678	3.85486	4.33073	3.44694	1.79185	6.17407	4.3692	4.21713	4.09612	4.74882	3.36492	1.77395	2.64294	2.23294	4.60538	5.72236	1.83283	2.50976	1.62102	2.48251	4.4152	2.268	2.56551	4.80126	5.93108	5.57491	3.78784	3.12499	5.68633	2.57445	5.26152	5.50484	4.27951	3.04465	3.54183	2.71007	4.79414	2.44795
TaMRS2-3	TraesCS1D02G208700.1	SEM	0.541076	0.388711	0.496817	1.04622	2.59237	0.711832	0.16954	0.813838	0.312494	0.801008	0.74908	1.20894	0.130846	0.36425	0.21757	0.558369	1.11164	0.235678	0.20887	0.374002	0.517095	1.43297	1.37719	0.352237	0.519406	1.09893	0.76715	0.266787	0.187174	0.881267	0.93119	0.459819	1.16143	0.64404	2.47323	0.519623	0.597017	0.776697	0.92329	0.30837	0.225154	0.350031	0.650935	0.920323	0.319538	0.378083	0.563546
TaMRS2-4	TraesCS2A02G354100.1	tpm	1.85169	2.97	2.80796	2.92697	4.46051	1.92021	1.1807	2.97018	1.67052	1.17474	1.50094	1.97197	2.11182	3.23836	3.1396	4.65474	1.05221	1.26419	1.05872	1.05457	4.32654	2.84874	4.2747	1.29061	1.27807	4.63891	3.77203	4.65416	4.02235	3.08454	2.50185	2.83891	1.33631	2.05686	0.995287	3.64787	2.97963	2.96811	2.26814	2.147	2.31289	2.93189	2.80539	3.1255	3.09035	2.2666	2.43529
TaMRS2-4	TraesCS2A02G354100.1	SEM	0.446335	0.905163	0.0592379	0.408284	1.02257	0.0605184	0.290109	0.358662	0.306049	0.205357	0.251727	0.569311	0.31909	1.27343	0.239285	0.580472	0.063786	0.280655	0.131691	0.271339	0.227168	0.434057	1.04981	0.187387	0.506556	1.39039	0.861037	0.470828	0.964818	0.0915592	0.193946	0.532606	0.30299	0.188681	0.328716	0.706376	0.529991	0.825907	0.807015	0.787855	0.348161	0.282585	0.491279	0.620068	0.876438	0.894427	0.971757
TaMRS2-5	TraesCS2B02G375200.1	tpm	2.27814	2.63923	1.90435	2.04528	2.48306	2.64941	1.43885	1.93212	2.23061	2.45614	1.83523	2.84553	2.11395	1.89923	2.94537	3.37994	1.62549	1.84046	2.06827	1.85372	2.4011	2.1513	2.65721	2.1469	2.61386	2.37235	2.24796	2.69141	2.30882	3.57628	2.0397	2.29045	2.19051	2.72457	2.2432	2.96466	3.06326	5.34695	2.34562	3.70923	3.64455	2.79576	2.84783	2.74214	2.96711	3.84415	3.28827
TaMRS2-5	TraesCS2B02G375200.1	SEM	0.117686	0.355645	0.0491181	0.132963	0.324085	0.0524142	0.21157	0.493723	0.32293	0.271427	0.356987	0.567883	0.171499	0.238435	0.218506	0.270276	0.347876	0.390826	0.116051	0.17514	0.101355	0.514964	0.47035	0.572512	0.523674	0.902857	0.139896	0.179254	0.185897	0.389502	0.455256	0.326604	0.214084	0.363238	0.44245	0.262453	0.540011	1.54435	0.132797	0.3213	0.121338	0.241845	0.412443	0.447173	0.698336	0.518171	0.654338
TaMRS2-6	TraesCS2D02G354900.1	tpm	0.0145658	0.0795797	1.40084e-05	0	0.0395517	0	0	0	0	0	0.00227082	0	0.0798017	0.0432903	0	0	0	0	0	0	0	0	0.0366823	0	0.0454187	0.0367541	0	0	0	0.036133	0	0	0	0.0569593	0	0	0	0.0550257	8.84967e-09	0	0.113508	0	0	0	0.0425984	0	0
TaMRS2-6	TraesCS2D02G354900.1	SEM	0.0252287	0.137836	2.42632e-05	0	0.0685055	0	0	0	0	0	0.00393318	0	0.138221	0.0749811	0	0	0	0	0	0	0	0	0.0635357	0	0.0786674	0.0636554	0	0	0	0.0625842	0	0	0	0.0986565	0	0	0	0.0953073	1.53281e-08	0	0.109143	0	0	0	0.0736699	0	0
TaMRS2-7	TraesCS3A02G380500.1	tpm	0.0591264	0.134224	0.108747	0.0416154	0.0173606	0.0344344	0.0108555	0.00900527	0	0	0.0468513	0.032903	0.00806993	0.0290605	0	0	0	0	0.0730281	0.0102537	0.0140568	0.327833	0	0	0	0.0298836	0	0.10335	0.0228239	0.0311077	0.0487432	0	0	0.223308	0	0.0351337	0	0	0.498506	3.82221	4.69941	0.0263226	0.0290463	0.0095817	0.136222	0	0.0755777
TaMRS2-7	TraesCS3A02G380500.1	SEM	0.0527736	0.206508	0.0933731	0.0361411	0.0150609	0.0357957	0.0188023	0.0155976	0	0	0.0811489	0.0355684	0.0139775	0.0503342	0	0	0	0	0.0417145	0.0177599	0.0243471	0.287894	0	0	0	0.05176	0	0.137773	0.022237	0.0351035	0.0612642	0	0	0.223045	0	0.0378436	0	0	0.561517	2.42899	0.487315	0.0230573	0.0293647	0.016596	0.101301	0	0.0224149
TaMRS2-8	TraesCS3B02G413100.1	tpm	0.065644	0.087799	0.0993279	0.0505625	0.0479363	0.0073111	0.0171939	0.0414557	0	0.0070603	0.00862883	0.0135676	0	0.113397	0.155486	0.0168674	0.0071161	0	0.0620052	0.0173034	0.0966817	0.446953	0.0307344	0	0.0540032	0.0640484	0	0.228411	0.0294972	0.134585	0.150351	0.0160544	0	0.364296	0	0.145518	0.0351379	0.0350087	0.377474	2.73185	3.56655	0.310735	0.221199	0.14394	0.283095	0.0457287	0.279341
TaMRS2-8	TraesCS3B02G413100.1	SEM	0.0376066	0.0766163	0.104305	0.0555117	0.0415876	0.0126632	0.0297807	0.0718033	0	0.0122288	0.0149456	0.0234998	0	0.115781	0.180579	0.0147122	0.0123254	0	0.0840771	0.0151714	0.101392	0.202356	0.0338796	0	0.0718296	0.0334182	0	0.147888	0.0510906	0.188307	0.170432	0.0278071	0	0.169499	0	0.143664	0.0377333	0.0401962	0.294081	1.43332	0.192343	0.0864308	0.101417	0.128354	0.217867	0.0792044	0.0696144
TaMRS2-9	TraesCS3D02G373600.1	tpm	0.0786419	0.0743901	0.0640426	0.107489	0.0159938	0	0.00563723	0.00802327	0	0.00714653	0.0161288	0.00656513	0	0.0356223	0.0163755	0.0156733	0.0049969	0	0	0	0.0125409	0.342699	0	0	0	0.0105406	0	0.0220322	0.0285353	0	0.0656094	0.00776617	0	0.361881	0	0.0439991	0	0.0090712	0.163589	3.37488	4.10441	0.237702	0.0787727	0.0892607	0.103248	0.0318678	0.167593
TaMRS2-9	TraesCS3D02G373600.1	SEM	0.10826	0.0600283	0.0714831	0.0833429	0.0277021	0	0.00976397	0.0138967	0	0.0123782	0.0139943	0.0113711	0	0.0616997	0.0143612	0.0135926	0.00865488	0	0	0	0.0217215	0.279761	0	0	0	0.0182568	0	0.0218541	0.0494246	0	0.0417371	0.0134514	0	0.343445	0	0.0354898	0	0.0157118	0.186472	1.77278	1.05833	0.0923693	0.0244594	0.154604	0.0929851	0.0421426	0.107422
TaMRS2-10	TraesCS3A02G380600.1	tpm	0.186298	0.10591	0.0256314	0.0551925	0.0921368	0.270737	0.0718341	0.0385462	0.00716647	0.417711	0.243032	1.34287	0	0.130575	1.1198	1.00515	0.17964	0.123966	0.26645	0.246803	0.637803	1.62954	1.72576	0.376701	0.664302	1.09462	0.635615	0.0785765	1.39711	1.72457	3.96172	2.8972	0.593931	0.0096995	1.97222	10.9464	5.29507	2.31416	0.0728631	0.0242899	0	28.2696	14.4036	12.513	0.367533	3.50821	4.31934
TaMRS2-10	TraesCS3A02G380600.1	SEM	0.142409	0.183441	0.0249185	0.0446709	0.12201	0.312042	0.0472077	0.0531432	0.0124127	0.377037	0.23273	1.34109	0	0.0935044	0.844146	0.628983	0.0396129	0.0362743	0.262158	0.109194	0.889677	2.71666	1.47567	0.402517	0.36098	1.6635	0.329382	0.0988087	1.22085	0.324377	3.31871	0.478957	0.179293	0.0168	1.24792	1.3909	2.26985	2.58548	0.0442986	0.0420713	0	8.57523	1.33643	6.0987	0.19429	0.496538	0.78147
TaMRS2-11	TraesCS3B02G413200.1	tpm	0.21022	0.0905032	0.00823627	0.161277	0.473687	0.282022	0.0363619	0.617672	0.009938	0.069061	0.807871	1.22388	0.00754487	0.570233	1.17334	3.24335	0.158066	0.0820976	0.0668353	0.17103	1.35243	1.29311	2.61842	0.266618	0.146021	1.79398	1.972	0.151287	2.88221	1.43894	3.85439	4.1355	0.413766	0.0385532	0.574568	8.29228	5.98684	1.41221	0.0062823	0.105106	0.117778	23.3323	13.5692	12.6215	0.0309409	2.23094	4.78373
TaMRS2-11	TraesCS3B02G413200.1	SEM	0.145924	0.0863874	0.0142656	0.110135	0.5291	0.19494	0.0396393	0.733132	0.0172131	0.0714092	0.603036	1.0899	0.0130681	0.570134	0.331827	0.584917	0.035789	0.0907707	0.115762	0.158015	1.29635	2.23973	2.23664	0.222009	0.0972719	2.65897	0.47384	0.0655726	0.657066	0.210958	3.11452	0.880772	0.298586	0.0103021	0.526896	1.90024	1.2255	1.89556	0.0108813	0.0159974	0.0574866	3.8114	0.56083	5.76322	0.0535913	0.435748	1.26843
TaMRS2-12	TraesCS3D02G373700.1	tpm	0.178922	0.166315	0.0247326	0.123459	0.329871	0.236204	0.0204771	0.124467	0.0149466	0.296003	0.667675	0.986652	0.0566322	0.480429	0.95854	1.2925	0.132965	0.0596861	0.205506	0.216417	0.835938	0.912794	1.36022	0.162321	0.61296	0.987641	0.711856	0.316771	2.10983	1.0282	2.36235	2.0932	0.117565	0.054107	1.29308	6.61281	2.27732	1.06072	0.0219202	0.0548398	0.175238	13.0592	5.94125	5.91128	0.0211279	1.04466	2.65563
TaMRS2-12	TraesCS3D02G373700.1	SEM	0.0395684	0.145167	0.0256209	0.0504216	0.29634	0.0703364	0.0178883	0.154541	0.0131952	0.222708	0.330171	0.800226	0.0575565	0.408163	0.315003	0.591865	0.0135835	0.0376512	0.11838	0.130419	0.660855	1.55936	0.901845	0.0918079	0.192793	1.17303	0.38662	0.0543476	0.960614	0.305903	1.96093	0.493436	0.0585851	0.0745232	1.07459	0.47467	0.528241	1.64669	0.0243695	0.0543071	0.0996817	2.59697	0.602459	2.69003	0.0365945	0.175608	0.843122
TaMRS2-13	TraesCS3A02G414000.1	tpm	6.51614	4.68719	3.81569	4.45602	5.17246	6.82612	4.6511	4.01177	3.57615	6.26612	6.5102	7.49531	3.05324	2.86454	7.91376	9.92361	5.03322	5.65895	4.9937	3.7786	4.61048	5.29781	5.48626	5.58103	6.99317	3.62738	5.42825	2.85994	4.78295	7.46293	5.73917	6.86003	6.12738	4.72034	6.66115	7.40276	8.23323	10.4446	4.13753	5.49965	5.17945	9.47429	8.33851	7.96207	4.5501	8.81574	7.32906
TaMRS2-13	TraesCS3A02G414000.1	SEM	0.62245	1.03691	0.072529	0.256952	1.12768	1.44219	0.101374	0.82231	0.221857	2.75234	1.9199	1.55609	0.345785	0.442721	0.271397	0.782549	0.932217	1.34468	0.329553	0.864605	0.638109	0.622503	1.45691	1.11542	0.601809	1.55158	0.4194	0.35234	0.605823	0.471235	1.11791	1.04357	1.17816	0.975582	2.92372	1.22235	0.599674	0.754026	1.26725	0.532047	0.433594	1.37057	0.141989	1.99497	0.56465	0.534316	1.84502
TaMRS2-14	TraesCS3B02G448800.1	tpm	11.7327	7.49705	5.80076	7.66054	9.31439	13.8634	6.42741	6.58633	4.88249	9.45006	10.9889	11.9135	4.86116	5.86856	15.9317	15.5148	7.89105	8.5741	8.98488	6.76034	7.86197	9.22291	9.95574	8.5693	11.6342	5.7737	7.68606	4.97022	6.89319	11.9359	11.3335	10.6371	9.41644	5.75064	10.2888	12.9956	14.0482	19.2861	7.81467	7.84397	8.73692	14.9625	12.6917	12.2016	8.53516	16.835	12.4537
TaMRS2-14	TraesCS3B02G448800.1	SEM	1.17146	1.56909	0.163432	1.68661	3.77011	2.3954	0.902379	1.36805	0.454338	4.29374	1.91699	2.22652	0.603913	1.11908	1.9055	0.626181	2.53811	1.98038	1.47179	0.970953	1.18053	1.26273	3.56696	1.36345	0.578457	2.58534	1.11619	0.249295	0.725274	1.03538	1.94074	1.44837	2.14361	0.50306	3.56517	0.477462	1.79024	1.62011	0.806223	0.985436	0.612554	1.28994	0.558964	1.6975	0.501496	1.74589	2.79248
TaMRS2-15	TraesCS3D02G408500.1	tpm	9.64794	7.32504	5.81402	6.7343	7.09657	10.5308	8.46169	5.67169	4.91513	9.57496	8.3428	10.092	5.56058	5.05807	14.4845	15.2954	9.13229	9.27534	9.29647	6.31265	6.47422	8.11453	9.10783	9.91757	12.7712	5.17849	7.86186	4.74853	7.40599	11.2156	9.03105	9.473	9.90813	6.42163	10.6053	11.785	12.2863	17.1942	6.52101	8.04372	8.44454	12.9057	11.8358	9.88536	6.86324	15.2975	11.0043
TaMRS2-15	TraesCS3D02G408500.1	SEM	1.48435	0.852707	0.901018	1.57645	1.91585	1.07263	0.842239	1.24578	0.497278	3.6387	0.902163	2.20562	0.188329	1.15059	0.526827	1.09918	1.63963	0.681794	0.760707	0.770362	0.221973	1.13206	2.9907	1.21341	0.654518	2.65064	1.43348	0.658428	0.966185	0.654667	2.33373	1.29511	1.28376	0.625411	4.80188	0.998381	1.47172	2.11241	1.21261	0.522524	1.04087	1.01444	0.573332	1.3839	0.483135	0.859128	3.14484
TaMRS2-16	TraesCS4A02G286400.1	tpm	2.30567	12.8497	21.7281	15.5792	25.2496	2.45222	1.69787	23.395	6.91467	1.65356	1.18087	2.99072	6.52841	27.3348	5.45534	18.578	1.43068	1.50591	0.696531	0.481265	35.7593	22.5189	37.7321	1.73979	0.981514	29.1607	31.2924	30.327	35.2874	21.1039	32.0564	43.1522	2.22927	4.97681	0.49654	27.6911	39.7175	10.2375	18.6226	7.72529	8.60054	21.6441	40.9147	30.0871	18.366	16.8539	27.7067
TaMRS2-16	TraesCS4A02G286400.1	SEM	0.522016	1.90517	4.47189	6.53097	5.75534	1.00539	0.25511	0.78604	2.16743	1.85005	0.517794	0.497927	0.776195	5.81419	4.41485	4.31248	0.300222	0.292248	0.13867	0.176564	4.20822	2.83791	1.17624	0.364404	1.07551	12.5172	0.929605	0.261133	7.22685	3.51962	2.72136	3.22853	0.419408	0.731798	0.324781	4.13053	1.51934	1.21174	1.8696	1.50838	0.710557	4.48443	4.8291	2.82115	0.39321	6.52753	7.14344
TaMRS2-17	TraesCS4B02G027800.1	tpm	4.45026	17.1959	23.8294	18.1952	20.9881	4.6479	2.94821	21.5985	9.94084	3.06893	2.10912	4.35582	9.02978	24.2682	7.12479	23.7805	2.44504	2.5799	1.16912	1.62095	29.6164	21.529	33.4078	3.17457	1.39505	26.4801	34.9934	27.8704	37.7095	20.832	25.9445	38.8537	2.70344	7.59128	0.920457	23.5866	38.8571	14.3554	18.3339	8.19428	10.3055	24.2641	43.3092	37.1321	20.5862	18.5066	25.7811
TaMRS2-17	TraesCS4B02G027800.1	SEM	0.929283	1.57753	5.06928	8.54865	3.14767	1.91589	0.28036	2.31582	1.00139	3.83792	0.205436	0.261507	0.651238	4.04837	5.77604	3.53353	0.45866	0.0498098	0.273746	0.16496	4.47477	1.93557	9.32642	0.527068	0.682619	11.0966	3.77032	3.1135	9.87727	2.66422	2.66849	1.15791	0.354925	0.435884	1.15407	2.48886	4.43288	1.30566	3.15252	0.720506	0.508383	6.00812	1.90258	3.20784	1.37637	5.09046	6.3071
TaMRS2-18	TraesCS4D02G025300.1	tpm	0.981747	1.7738	3.08697	3.2957	4.47853	0.769745	0.244753	3.90291	2.26165	0.960025	0.234139	0.705672	2.61181	7.97004	1.17455	4.98811	0.52171	0.662338	0.192273	0.332617	8.93308	6.35573	8.94435	0.497817	0.16355	5.53787	7.14814	7.28736	8.82954	3.27609	3.94177	5.3226	0.338774	0.245527	0.0887247	4.71044	9.19825	2.6647	4.60956	1.99864	2.98614	5.57348	13.9507	10.5199	10.4143	4.82107	10.9453
TaMRS2-18	TraesCS4D02G025300.1	SEM	0.650408	0.734694	0.721167	1.4804	2.58471	0.910722	0.217426	0.719435	0.7571	1.39558	0.0799044	0.248386	0.579926	1.57838	1.39897	1.17864	0.457565	0.674461	0.333027	0.171674	3.72756	0.501187	5.64368	0.262626	0.283277	2.5328	2.69373	3.90175	2.04216	0.857715	1.13912	0.771015	0.331712	0.234962	0.153676	0.595504	2.86989	0.856123	1.09981	0.830426	0.754092	1.92144	8.5853	1.67642	0.855781	1.71708	1.19884
TaMRS2-19	TraesCS5A02G382400.1	tpm	11.3355	10.3136	7.18917	9.35434	9.92572	10.9328	9.00729	8.16058	7.31326	9.11896	8.41215	10.4302	7.27428	5.4832	15.7923	11.1133	10.0013	10.1931	9.52193	7.25709	6.39395	11.1465	6.3731	9.80852	9.2434	8.39077	8.5739	8.75637	7.82231	10.6643	9.43527	7.27451	11.1028	12.6948	8.98264	9.96588	7.5567	12.0646	6.78575	15.175	16.6607	12.3713	7.47575	7.05254	6.57202	10.1848	6.03733
TaMRS2-19	TraesCS5A02G382400.1	SEM	1.12343	0.989529	1.85904	3.32786	4.60021	1.80705	1.78	4.02052	0.753799	2.91911	1.25585	0.716379	0.576337	0.769874	1.59235	0.817107	3.33579	1.18544	2.3948	0.975757	0.847176	0.573122	1.47612	2.08225	0.587798	3.09046	5.1968	0.683038	0.684119	1.10897	1.57424	1.27818	1.57836	0.668386	3.37011	0.54309	0.826756	0.19933	1.16169	2.57178	0.717351	0.699823	1.0894	2.02988	0.387258	2.34403	1.97923
TaMRS2-20	TraesCS5B02G386300.1	tpm	15.92	16.494	10.7295	15.2114	12.153	15.5758	11.305	9.00507	11.131	11.6382	15.1336	16.6844	11.4597	10.0002	21.2512	17.6522	14.8806	13.7298	10.7701	9.56272	10.5408	18.8093	11.5718	15.775	11.6149	12.5892	11.4057	14.0349	10.1251	15.0312	11.8337	10.9693	20.0933	17.4335	10.0756	14.2312	10.2219	16.289	9.50421	21.2816	26.7633	16.8778	10.6311	11.3239	11.3893	16.1141	8.46773
TaMRS2-20	TraesCS5B02G386300.1	SEM	0.820526	1.662	2.87218	5.57741	3.02218	1.38738	2.26311	1.78279	1.15807	1.18487	2.44229	1.39212	0.967434	0.875175	2.11189	2.37117	3.54972	3.22881	1.40011	1.00281	0.879455	1.26595	1.3999	3.26953	0.476431	4.83358	3.03698	1.74733	1.87474	1.68832	0.416177	1.01414	2.07181	2.31468	3.15086	0.477716	1.46307	1.49185	1.08668	3.06666	3.66815	1.93633	0.595756	1.97137	1.03751	2.34229	3.75629
TaMRS2-21	TraesCS5D02G391700.1	tpm	12.4831	9.61394	7.88301	9.29913	7.8264	11.0976	8.6169	6.77192	6.16778	7.53776	10.8653	10.3231	6.08708	6.52997	11.8916	8.78696	10.0236	9.61812	8.78441	8.53521	7.94605	13.8618	7.60337	10.1944	8.4606	9.19473	10.3557	9.47341	11.0542	12.6503	11.2448	8.55257	11.064	13.5723	7.47173	9.67517	6.91987	10.6646	8.16929	17.9056	20.2654	10.7332	7.94179	7.10098	7.88875	10.2337	7.3086
TaMRS2-21	TraesCS5D02G391700.1	SEM	1.04033	0.231929	1.28182	3.04931	3.04489	0.630917	1.66748	3.49855	1.3643	1.29897	1.4546	0.138332	0.885733	1.04668	0.212298	0.920155	3.68097	1.62064	1.28752	1.86663	0.557993	1.37038	1.00738	2.32885	0.614602	3.02601	2.12551	1.10448	3.11444	0.871187	1.39888	1.95518	0.923626	0.315952	2.93805	0.892483	0.520944	0.344768	1.96192	3.37189	1.93457	0.821333	0.530345	1.84433	0.976195	0.705662	2.79702
TaMRS2-22	TraesCS7A02G506600.1	tpm	5.39148	5.04697	3.8878	4.86374	6.52973	4.79646	4.66859	4.93742	2.65448	5.1257	4.53144	4.86191	3.07166	4.80106	5.2562	6.99908	5.1449	5.23879	4.11696	4.73524	6.26097	5.07921	6.52399	5.03633	5.05886	5.87499	5.69981	5.82235	6.35065	7.58135	5.69673	7.10647	5.2109	4.14596	4.37798	7.30288	7.49932	4.34912	4.71089	6.54815	6.44608	6.56024	7.07458	5.96159	4.33882	5.04286	6.52651
TaMRS2-22	TraesCS7A02G506600.1	SEM	0.383017	1.67702	0.420861	1.37496	1.32894	0.922385	1.0957	2.09532	0.211845	1.38971	0.309523	0.163141	0.481751	1.30455	0.407935	0.401971	0.445912	0.976314	0.397618	0.332518	1.39761	0.893318	1.05178	0.789803	0.327009	2.32353	0.363283	0.703567	0.227449	0.504844	1.35943	0.673507	1.36399	0.301891	1.73436	1.25903	0.344076	1.45983	1.08578	0.970247	0.481311	0.752671	0.288548	1.08373	0.423172	0.892077	1.43589
TaMRS2-23	TraesCS7B02G414200.1	tpm	5.64427	4.93299	4.27797	4.80223	5.18761	5.71394	3.63272	3.35972	3.34931	4.49742	5.00881	5.29263	3.29783	3.8963	4.58964	4.3515	3.82317	3.68433	4.09694	3.91262	5.39408	4.02392	5.31291	4.35475	4.6221	4.94445	5.23976	4.77744	5.0752	4.4471	4.23471	5.10362	4.64852	3.67939	4.29531	6.45635	5.24256	4.08666	4.07341	5.39447	4.48846	5.73456	5.70442	4.98388	3.5001	4.1425	4.83929
TaMRS2-23	TraesCS7B02G414200.1	SEM	0.854102	0.202616	0.732181	0.73405	0.832686	0.684187	0.659935	1.14736	0.655951	0.772091	0.4174	0.188958	0.302703	1.05161	0.326265	0.758239	0.0982102	0.573655	1.13659	0.345397	1.38531	0.154763	0.660281	0.434964	0.347761	1.79051	1.40545	0.410304	0.225676	0.352358	1.01562	0.432343	1.04	0.643452	1.49574	0.35861	0.327258	1.41898	0.253184	0.806627	0.087895	0.381868	0.488077	1.32826	0.158632	0.744558	0.993003
TaMRS2-24	TraesCS7D02G494700.1	tpm	6.44572	4.5668	3.18599	3.59371	5.19196	5.28805	4.4774	3.21697	2.70691	3.91901	6.03386	5.70723	2.61566	4.16951	4.97005	4.85063	4.42378	4.65673	3.68773	4.50745	5.08838	3.70734	6.05709	4.95226	3.63064	4.48953	4.58356	5.275	4.43214	5.38049	4.01302	5.88986	6.135	3.6612	3.21949	4.9582	5.62193	3.48141	3.35423	4.62334	4.81238	5.30469	4.40276	4.65685	3.2432	4.08349	4.64532
TaMRS2-24	TraesCS7D02G494700.1	SEM	0.62239	0.981451	0.821756	0.369018	1.26962	0.61407	0.405923	0.834812	0.189477	0.539579	0.332944	0.534924	0.769055	1.18882	0.892557	0.953173	0.319978	0.853237	0.31727	0.500496	1.40459	1.12653	1.51418	0.387744	0.452176	1.999	0.942857	0.446832	0.320759	0.362493	0.960033	0.371788	0.710587	0.0829119	0.253214	0.372341	0.334262	0.845618	0.681174	1.04652	0.275289	0.692329	0.323539	0.433583	0.152945	0.0396269	0.931543
TaCorA1	TraesCS3A02G215500.1	tpm	1.55543	1.85367	0.610284	0.877469	0.637661	2.21193	0.642623	0.280906	0.60881	1.17083	3.30395	2.25633	0.48768	0.262947	0.799319	0.684638	0.429799	0.599084	0.633312	0.601881	0.331988	0.423052	0.371972	0.663013	1.04235	0.348546	0.296618	0.151422	0.392489	0.624878	0.375271	0.448404	0.199594	1.08238	1.05499	0.712021	0.374002	0.557789	0.096158	1.18686	0.593052	0.806167	0.695851	0.699809	0.194061	0.982012	0.447103
TaCorA1	TraesCS3A02G215500.1	SEM	0.330466	0.772287	0.48203	0.507378	0.388182	0.986137	0.260849	0.109012	0.214308	0.297215	1.85028	0.621323	0.103272	0.133864	0.195841	0.133438	0.165832	0.262673	0.330547	0.220461	0.0107335	0.191452	0.225968	0.188978	0.319231	0.162745	0.0412781	0.147457	0.159652	0.300881	0.120997	0.0893972	0.0290438	0.0497807	0.387086	0.0382467	0.331715	0.319353	0.08732	0.423578	0.0978688	0.436542	0.0637089	0.358896	0.236354	0.306085	0.117936
TaCorA2	TraesCS3B02G245500.1	tpm	0.0351863	0.0917363	0.0627637	0.0636911	0.0218032	0.0308837	0	0.0168949	0.025849	0.0105228	0.0177739	0.0296802	0.0281739	0.041011	0.0160389	0.057259	0	0.0068435	0	0	0.0152623	0.0120877	0.0051978	0	0.018405	0.0356067	0	0.00620887	0.00957557	0.0115194	0.0558935	0.0228757	0	0.0711044	0.00559543	0.0118391	0.0454631	0.0181673	0.0118899	0	0.0064455	0.0164408	0.0127345	0.0942148	0	0.0127275	0.0214924
TaCorA2	TraesCS3B02G245500.1	SEM	0.0435465	0.064868	0.10871	0.0979932	0.0377643	0.00992481	0	0.0292628	0.022477	0.00915185	0.000818544	0.025765	0.0115067	0.0710331	0.0277802	0.0410858	0	0.0118533	0	0	0.026435	0.0209365	0.00900285	0	0.0318784	0.0616726	0	0.0107541	0.00829412	0.0199521	0.0498097	0.0253956	0	0.0336597	0.00969157	0.0205059	0.0349355	0.0314666	0.0205939	0	0.0111639	0.0143284	0.0110683	0.111118	0	0.0220447	0.0372259
TaCorA3	TraesCS3D02G217500.1	tpm	0.0565088	0.00915167	0	0	0	0.00594197	0	0	0	0	0.0145726	0.00682203	0	0	0	0	0.00444147	0	0	0	0	0.0110601	0.0055842	0.010786	0	0	0	0	0	0	0	0	0.0371943	0	0	0.0076804	0.00754777	0	0.0171577	0.0153671	0.0209824	0.0145424	0	0	0.0366599	0.0077273	0.0282085
TaCorA3	TraesCS3D02G217500.1	SEM	0.0764292	0.0158512	0	0	0	0.0102918	0	0	0	0	0.0252404	0.0118161	0	0	0	0	0.00769285	0	0	0	0	0.0191567	0.00967212	0.00944981	0	0	0	0	0	0	0	0	0.0644225	0	0	0.0133028	0.0130731	0	0.029718	0.0266165	0.0229064	0.0144087	0	0	0.0322038	0.0133841	0.0488585
TaCorA4	TraesCS3A02G241600.1	tpm	5.03563	2.89887	2.11785	3.16057	2.71378	4.54121	2.68582	1.88876	2.82873	3.89614	2.93891	4.50426	2.18773	2.11102	3.49817	3.82024	2.89172	2.94723	3.72828	2.70031	2.55082	3.16955	3.38947	3.13238	5.59205	1.92981	3.27271	1.84109	3.19986	4.87417	2.91673	3.92321	3.46225	3.17748	4.16172	4.21618	4.26367	5.39457	2.58405	3.84113	3.42588	3.73857	3.85115	2.86671	2.06627	4.30809	3.77514
TaCorA4	TraesCS3A02G241600.1	SEM	0.146028	0.942154	0.351296	1.19939	1.17649	0.57662	0.0855051	0.546157	0.485621	1.36584	0.931301	0.673706	0.238226	0.565423	0.295775	0.316527	0.68953	0.430582	0.319161	0.269777	0.955281	0.207529	1.09892	0.343111	0.24123	1.03686	0.470878	0.469819	0.359867	0.457155	1.00888	0.468694	0.415309	0.197378	1.30413	0.363187	0.590559	0.596922	0.24687	0.141338	0.66238	0.14585	0.370229	0.423373	0.198735	0.19869	0.89628
TaCorA5	TraesCS3B02G269800.1	tpm	9.29659	6.16187	4.47169	6.41931	8.00733	9.54316	3.85882	3.67055	3.32184	7.11135	5.77907	8.89815	2.78218	3.67977	7.44537	7.90916	4.5915	4.58383	7.13682	5.36094	4.837	6.54296	5.54752	4.98665	9.1227	5.40879	6.33298	4.66384	6.19777	8.81124	5.17564	6.36684	5.82693	3.87955	8.44513	6.88813	6.81382	7.63688	4.24414	6.37888	5.86061	6.2567	6.63108	5.85013	4.1394	6.77073	5.11034
TaCorA5	TraesCS3B02G269800.1	SEM	1.13978	0.641257	1.2338	1.97897	3.38802	1.28955	1.07782	0.604246	0.316949	3.43851	0.780937	1.60869	0.328054	1.00859	0.836762	0.114016	1.00941	1.03515	0.534317	0.630092	0.752615	0.963902	0.961274	1.22171	0.437071	2.91951	0.425546	0.418256	0.340674	0.971206	1.52336	0.635849	0.764064	0.538454	2.52165	0.563474	0.952043	0.673552	0.265678	1.03922	0.191396	0.332451	0.381585	0.895931	0.420426	1.26085	1.28985
TaCorA6	TraesCS3D02G241800.2	tpm	9.01132	4.97445	3.63032	4.78281	3.63781	7.24529	4.64117	2.51479	3.85644	6.7851	5.20204	6.67814	3.67124	2.49482	4.09397	4.48903	4.80166	4.66324	6.52468	5.88301	3.41763	5.33753	3.54598	4.50832	6.78788	2.41731	3.26206	2.31706	3.72713	5.70425	3.61905	4.40058	4.64919	6.88273	5.72234	4.50422	4.67248	6.40396	4.60183	6.48899	5.99634	3.38882	3.56431	2.93567	3.50556	4.76461	3.85557
TaCorA6	TraesCS3D02G241800.2	SEM	0.59101	0.705887	0.96501	2.0785	1.41606	0.683231	0.413234	0.984858	0.271028	1.79478	1.51044	1.02531	0.510446	0.253595	0.323157	0.730629	0.586156	0.838588	1.31988	0.383888	0.799606	1.10683	0.73962	0.415344	0.687604	0.976524	0.626272	0.285986	0.649872	0.438776	0.8913	0.583868	0.671492	0.202757	2.77187	0.433361	0.663476	0.888442	0.250217	0.333162	0.823455	0.390295	0.221877	0.294097	0.128634	0.627627	1.23894
TaCorA7	TraesCS7A02G310600.1	tpm	0.771703	0.074791	0.136232	0.3328	0.0763626	0.588107	0.433515	0.070658	0.112069	0.847201	0.928545	0.654334	0.2728	0.0336946	0.150258	0.0243364	0.210269	0.295259	0.944499	0.908071	0.0443932	0.199354	0.0447457	0.167117	0.45874	0.0639401	0.043457	0.039869	0.0294634	0.00695867	0.0136418	0.0312824	0.255021	0.536519	0.612294	0.0412262	0.007838	0.0584312	0.303454	0.52097	0.486826	0.0170174	0.00674033	0.0328889	0.192277	0.042507	0.0486476
TaCorA7	TraesCS7A02G310600.1	SEM	0.120398	0.0131728	0.0689346	0.256164	0.0639499	0.176517	0.0953409	0.122383	0.0210387	0.512267	0.284957	0.0871607	0.0204945	0.0455803	0.167819	0.0421519	0.0647964	0.0314054	0.0656166	0.0890501	0.0394576	0.17815	0.063048	0.0571132	0.0200954	0.0787358	0.0564102	0.0205832	0.0297662	0.0120528	0.0236283	0.0541827	0.148128	0.190239	0.195956	0.0453013	0.0135758	0.0482594	0.368983	0.167908	0.115555	0.0294751	0.0116746	0.040509	0.225118	0.0736243	0.0087892
TaCorA8	TraesCS7B02G210400.1	tpm	0.97542	0.0844815	0.0411072	0.0279715	0.051435	0.678762	0.261737	0.0394807	0.110411	0.503491	1.24324	0.529241	0.0860309	0.0353419	0.0637897	0.033645	0.221579	0.0730928	0.785832	1.17772	0.0247742	0.135583	0	0.152131	0.347662	0	0.04148	0.0160268	0.0771902	0.0071346	0	0.0155786	0.061428	0.39684	0.57797	0.0081921	0.0529799	0.0741838	0.028155	0.158556	0.122221	0	0.00839797	0.0093375	0.0074734	0.0829246	0.0202425
TaCorA8	TraesCS7B02G210400.1	SEM	0.145579	0.0571074	0.0137812	0.032621	0.089088	0.0220608	0.0531866	0.036473	0.0327429	0.343573	0.612929	0.131534	0.0444599	0.0093461	0.0885906	0.0402507	0.221676	0.0361829	0.238299	0.325627	0.0287805	0.0744574	0	0.0232924	0.0728812	0	0.012293	0.013988	0.0445	0.0123575	0	0.026983	0.0358865	0.137176	0.128118	0.0141891	0.0466435	0.068666	0.0252334	0.0495106	0.0320227	0	0.0145457	0.016173	0.0129443	0.058374	0.0183768
TaCorA9	TraesCS7D02G307100.2	tpm	1.33528	0	0.0288445	0.0901636	0.0133812	1.21748	0.0501557	0.0648637	0.0548173	0.750205	1.79833	1.0943	0	0.0230387	0	0	0.214939	0.0407867	1.88974	2.4661	0	0.105036	0	0.107102	0.718601	0.0800063	0	0.018093	0	0	0	0	0.0357343	0.081313	0.714328	0	0.0192291	0	0.072342	0	0.0826987	0	0	0	5.21833e-10	0	0
TaCorA9	TraesCS7D02G307100.2	SEM	0.141991	0	0.0499601	0.133118	0.0231769	0.208248	0.0868722	0.112347	0.0949464	0.40973	0.694408	0.321845	0	0.0399043	0	0	0.231966	0.0706446	0.35884	0.585582	0	0.181928	0	0.067874	0.415507	0.138575	0	0.031338	0	0	0	0	0.0618937	0.140838	0.0761654	0	0.0333058	0	0.1253	0	0.0719376	0	0	0	9.03842e-10	0	0
TaNIPA1	TraesCS1A02G264700.1	tpm	7.25994	5.19077	3.83515	5.18718	3.25808	6.11286	7.21843	3.13121	6.48552	4.94744	7.17431	6.05321	6.33954	2.82842	4.11179	4.74387	7.16322	7.2487	5.96332	7.76539	2.98415	5.74142	3.85012	7.42906	3.82158	4.68493	4.51965	3.87036	4.64903	5.23692	4.33038	4.59713	8.26974	7.97937	3.56247	5.41897	4.93427	3.18136	3.41979	6.95375	5.97225	8.43014	6.22226	5.69635	2.3156	3.25966	3.32196
TaNIPA1	TraesCS1A02G264700.1	SEM	1.02544	1.15302	0.806644	2.03622	1.72883	0.422809	0.620595	1.35127	0.942062	1.58699	1.65891	1.30973	0.526675	0.608043	0.73504	0.755907	0.960243	0.732814	0.889026	0.604006	0.35798	1.39304	0.689857	1.27184	0.160482	2.90549	0.850927	0.573479	0.200149	0.365406	2.06142	1.13763	0.801754	0.462349	0.500588	0.886477	0.978263	1.18637	3.19269	0.452114	0.510598	0.591045	0.447231	1.95085	0.907459	1.07932	1.00901
TaNIPA2	TraesCS1B02G275400.1	tpm	9.09979	7.44712	5.96953	7.31915	3.64193	7.40983	8.40044	3.83866	8.34494	6.06199	7.58907	6.64737	8.00618	4.03654	4.78317	5.79239	9.0485	9.00541	6.9386	8.9929	3.62394	6.26486	5.48791	9.13018	4.71259	9.24824	5.87619	5.45287	5.82916	4.17313	4.27624	5.16946	8.86141	11.5107	4.91385	6.02179	5.62467	2.71576	3.97872	10.0518	9.05818	10.6673	8.09941	8.42633	2.13263	3.4199	3.59359
TaNIPA2	TraesCS1B02G275400.1	SEM	0.856401	1.70097	1.78562	3.57447	1.39733	1.87696	1.10828	1.19164	1.17444	1.71153	2.38631	1.49995	0.485442	0.632373	0.284161	0.573549	0.655911	0.88946	1.70631	1.09599	0.974333	2.0789	1.54799	0.562508	0.802279	7.17243	1.54034	0.981638	0.260644	0.23707	2.08863	0.94242	1.07087	0.227018	0.983924	1.65657	0.709105	1.50937	4.35934	1.70125	0.305527	1.60102	0.733175	2.44766	1.14593	0.839904	1.52643
TaNIPA3	TraesCS1D02G264900.1	tpm	9.7393	6.42823	6.09715	7.80017	3.39514	7.71615	10.0971	3.31432	8.45049	6.99456	7.22689	7.87363	8.04292	3.11373	6.22987	5.32668	9.62356	10.0149	8.00042	8.40465	2.58122	6.63059	3.43678	10.3477	5.66345	4.94117	4.71321	3.44919	4.6876	5.83499	5.09186	4.20219	10.3195	11.8741	5.0146	5.72276	4.67761	4.64606	4.90228	11.1076	9.20619	11.084	8.18764	8.1131	3.8411	4.81442	3.53269
TaNIPA3	TraesCS1D02G264900.1	SEM	0.594508	0.46046	1.16267	3.17792	1.78998	1.39546	0.318138	2.45632	1.55269	1.10489	2.57423	1.79034	1.24489	1.28668	0.923409	0.598904	0.390539	0.448463	0.919452	0.516549	0.75468	3.35091	1.79012	1.2088	0.250794	3.29113	0.293508	0.299222	0.3533	0.698352	2.06853	0.488636	2.47117	1.11775	2.28972	0.618217	0.700557	1.5915	3.2488	1.80848	0.69	1.53784	0.47701	3.20883	1.68681	0.552626	1.26378
TaNIPA4	TraesCS1A02G333200.1	tpm	0.427918	0.421755	0.457157	0.771084	0.847141	0.836783	0.256262	0.287754	0.139833	0.39223	0.17292	0.413666	0.368996	0.211048	0.274265	0.408515	0.311683	0.325199	0.618145	0.608013	0.596732	0.443327	0.531147	0.434748	0.428491	0.308343	0.346078	0.602268	0.660964	1.43846	0.99741	0.47846	0.644596	0.192503	0.584199	0.613497	0.594899	1.04551	0.431587	0.949864	0.816886	0.638856	0.713104	0.781647	0.747423	0.92429	0.603451
TaNIPA4	TraesCS1A02G333200.1	SEM	0.686232	0.373523	0.205457	0.505705	0.851633	0.407862	0.258717	0.269465	0.122345	0.353792	0.174067	0.371199	0.0964298	0.248032	0.297585	0.0843805	0.180143	0.2204	0.524225	0.250511	0.17442	0.559127	0.461079	0.113293	0.352517	0.307194	0.45197	0.424156	0.437776	0.447523	0.423608	0.4618	0.495532	0.179517	0.25722	0.161219	0.441815	0.453078	0.251084	0.196961	0.32703	0.350449	0.39162	0.288916	0.240138	0.0903481	0.479124
TaNIPA5	TraesCS1B02G346700.1	tpm	2.71179	2.25617	2.74072	2.99338	2.91921	3.58406	0.498815	1.91881	0.409907	3.92887	2.90539	2.97502	0.71055	1.40546	2.89201	1.57144	1.07133	1.23906	5.34314	3.43103	2.34854	1.65618	1.38439	0.763955	4.45354	2.69209	1.90443	3.90235	1.47472	2.47803	1.85168	1.44133	0.52102	2.65987	4.8311	1.15831	1.60418	1.46791	2.69402	5.03543	5.19853	0.740112	1.75135	1.07956	2.79188	2.04419	1.99158
TaNIPA5	TraesCS1B02G346700.1	SEM	0.807167	1.16567	0.418036	1.97036	1.12447	0.876401	0.497269	1.93571	0.0894822	3.00438	0.338866	1.17038	0.309838	0.317219	0.312432	0.279922	0.11685	0.279864	3.72815	0.786405	1.08475	0.53125	0.604008	0.0982345	0.562378	1.50108	0.532058	0.593749	0.637018	0.845819	0.545688	0.375095	0.451988	0.43016	0.476027	0.932199	0.392023	0.434877	0.28272	0.351542	0.0204043	0.0939766	0.447156	0.090799	0.455557	0.884573	0.76389
TaNIPA6	TraesCS1D02G335900.1	tpm	0.503686	1.31055	0.985777	1.33564	1.65685	1.16592	0.175114	0.42294	0.208831	0.33695	1.63672	0.590142	0.203318	0.836556	1.07205	0.229703	0.112421	0.339083	0.924165	1.30532	0.682033	0.803272	0.154942	0.236547	0.392753	0.909529	0.164672	1.27496	0.180567	0.904073	0.54974	0.583156	0.253815	1.03598	1.03573	0.543802	0.600653	0.52397	1.00694	0.660368	1.18794	0.40932	0.870012	0.600827	0.466396	1.27278	0.77291
TaNIPA6	TraesCS1D02G335900.1	SEM	0.361863	1.64224	0.163494	0.473236	0.149599	0.311416	0.157546	0.505239	0.0821209	0.263486	0.58437	0.516525	0.25681	0.718308	0.765357	0.202125	0.124792	0.347408	0.340236	0.384524	0.303321	0.332081	0.268367	0.218022	0.4852	0.430199	0.150388	1.11082	0.312752	0.660951	0.619185	0.466303	0.281429	0.21076	0.551836	0.396124	0.404333	0.429107	0.6637	0.126263	0.253312	0.254938	0.191337	0.378658	0.403914	0.417207	0.340836
TaNIPA7	TraesCS2A02G278100.1	tpm	0	0.0391352	0.0087502	0.010789	0	0.010829	0	0	0	0	0	0	0	0	0	0.0479342	0.0081278	0.0295321	0.0368594	0	0	0	0.016122	0	0	0	0	0.00812617	0	0	0.0154846	0.0364022	0	1.0103	0	0.00917573	0	0	0	1.98739	2.08883	0	0	0	0	0	0.0092557
TaNIPA7	TraesCS2A02G278100.1	SEM	0	0.0189658	0.0151558	0.0186871	0	0.0187564	0	0	0	0	0	0	0	0	0	0.0611281	0.0140778	0.0511511	0.0483982	0	0	0	0.0279242	0	0	0	0	0.0140749	0	0	0.0268202	0.0316305	0	0.973669	0	0.0158928	0	0	0	0.694331	0.187015	0	0	0	0	0	0.0160313
TaNIPA8	TraesCS2B02G295700.1	tpm	0	0.0386679	0.0567025	0.0137476	0	0	0	0	0.0151283	0.0202997	0	0	0.0403783	0.0590961	0	0.0107953	0.0142016	0	0	0	0	0	0.0102777	0.00922387	0	0.0234484	0.0501395	0	0.0446549	0.0204773	0.0242773	0.03647	0	0.578896	0	0.0307567	0.0225582	0	0	1.59035	1.61201	0	0	0	0	0	0.0117228
TaNIPA8	TraesCS2B02G295700.1	SEM	0	0.0388309	0.0692564	0.0238115	0	0	0	0	0.026203	0.0351602	0	0	0.0349825	0.0273832	0	0.018698	0.0245978	0	0	0	0	0	0.0178016	0.0159762	0	0.0406138	0.0280773	0	0.0150566	0.0354678	0.0420495	0.0631679	0	0.195681	0	0.0303161	0.039072	0	0	0.283211	0.0582051	0	0	0	0	0	0.0203045
TaNIPA9	TraesCS2D02G277100.1	tpm	0	0	0	0.0321204	0	0	0	0	0.0113394	0.0160145	0	0	0	0.0813412	0	0	0	0	0.00661997	0	0	0	0	0	0	0.0123543	0	0	0.0119524	0	0	0	0	0.580602	0	0	0	0	0	1.73746	1.76282	0	0.0218744	0	0.0115116	0	0
TaNIPA9	TraesCS2D02G277100.1	SEM	0	0	0	0.0312237	0	0	0	0	0.0196405	0.027738	0	0	0	0.0987379	0	0	0	0	0.0114661	0	0	0	0	0	0	0.0213983	0	0	0.0207021	0	0	0	0	0.488711	0	0	0	0	0	0.657321	0.470955	0	0.0378875	0	0.0199387	0	0
TaNIPA10	TraesCS2A02G557600.1	tpm	6.26098	4.92147	3.38601	4.69129	3.68751	7.72403	5.04392	3.0063	3.86954	5.06514	4.58394	7.49014	3.58404	2.63251	8.44815	6.21228	5.37679	5.78412	6.05811	3.65333	2.87753	5.89551	3.88537	6.36589	7.38453	2.31695	3.97686	3.01311	4.80812	6.47928	4.62199	4.05312	6.56959	6.29117	6.30362	5.81865	5.2391	8.62638	4.42195	6.95006	6.79179	5.81903	5.36275	5.21858	5.72083	8.08746	5.00885
TaNIPA10	TraesCS2A02G557600.1	SEM	0.417219	0.316649	0.624487	1.2968	1.34285	1.06898	0.833463	1.00021	0.816752	1.4397	0.767805	2.09883	0.367196	0.23925	1.00243	0.314655	1.83885	0.677579	0.507868	0.189109	0.715507	1.07844	0.7981	0.910966	0.18097	0.790542	0.853074	0.530647	0.8789	0.787955	1.23157	0.558287	1.1541	0.693894	2.14324	0.152065	0.399481	1.0545	0.409889	0.104387	0.591217	0.702381	0.280375	0.763269	1.38718	1.10175	1.19014
TaNIPA11	TraesCS2B02G617600.1	tpm	1.14465	0.73919	0.692329	0.929832	0.567434	1.1771	1.25158	0.617799	0.619494	0.923035	0.905871	1.22909	0.634673	0.408509	1.62222	0.884143	0.976279	1.1668	0.998867	0.65612	0.475914	0.894151	0.530494	1.10211	1.13046	0.312083	0.444089	0.452611	0.41959	0.962247	0.626971	0.615226	1.36692	1.07393	0.936338	0.772137	0.647866	0.999806	0.661447	1.15827	1.15757	0.875174	0.586513	0.639386	0.975291	1.36058	0.728158
TaNIPA11	TraesCS2B02G617600.1	SEM	0.281998	0.361893	0.251275	0.293305	0.276981	0.177633	0.204685	0.350009	0.143209	0.175818	0.23792	0.387862	0.181428	0.132639	0.494053	0.173409	0.303998	0.1533	0.302039	0.169932	0.135752	0.400452	0.231258	0.225453	0.33628	0.0780039	0.129372	0.0342766	0.0468933	0.193548	0.0577816	0.134482	0.38881	0.306404	0.402251	0.33155	0.0635159	0.216577	0.237475	0.24248	0.328804	0.0645926	0.18237	0.283191	0.372473	0.329577	0.163432
TaNIPA12	TraesCS2D02G567600.1	tpm	1.24424	0.85968	0.612055	1.0048	0.71461	1.5559	1.31553	0.528493	0.825033	0.905933	1.03579	1.37057	0.84388	0.451782	1.76218	1.33629	1.30113	1.13208	1.25292	0.948368	0.543698	0.905598	0.495696	1.32647	1.2654	0.273536	0.704898	0.59944	0.565352	1.05353	0.673825	0.53252	1.24988	1.41139	1.32395	0.92696	0.920317	1.36727	0.841063	1.39842	1.49143	1.04872	0.704	0.88848	1.12468	1.74119	0.789985
TaNIPA12	TraesCS2D02G567600.1	SEM	0.282033	0.0658427	0.146831	0.478823	0.356504	0.150945	0.413713	0.255765	0.333341	0.238266	0.103127	0.470487	0.0804791	0.124685	0.135617	0.404512	0.514371	0.370534	0.272911	0.153606	0.0730361	0.201029	0.0721821	0.310489	0.201395	0.0730557	0.0959114	0.288867	0.168531	0.217213	0.0749163	0.224457	0.488284	0.228247	0.612675	0.0117673	0.24704	0.447574	0.233694	0.179883	0.172497	0.144107	0.127949	0.20621	0.277791	1.08829	0.348237
TaNIPA13	TraesCS3A02G383600.1	tpm	0	0	0.324704	0.319348	0	0	0	0	0	0.361777	0.134751	0.19896	0.184822	0	0.187937	0.55372	0.129517	0	0.070441	0.31056	0	0.410212	0	0	0	0	0.0977357	0	0	0.39075	0	0	0.137106	0	0	0.232288	0	0.154075	0	0.176484	0.197526	0.166964	0.111563	0.55031	0.52359	0	0.0880477
TaNIPA13	TraesCS3A02G383600.1	SEM	0	0	0.562404	0.278125	0	0	0	0	0	0.0718085	0.233396	0.176188	0.320122	0	0.325517	0.959071	0.224329	0	0.122007	0.28964	0	0.412626	0	0	0	0	0.169283	0	0	0.676799	0	0	0.237475	0	0	0.402334	0	0.266865	0	0.305679	0.176599	0.289191	0.193233	0.953165	0.906884	0	0.152503
TaNIPA14	TraesCS3B02G416000.1	tpm	10.7794	5.85736	3.08108	3.40892	3.41785	12.4625	7.06012	3.05667	10.9083	10.1603	14.9282	11.3119	10.2373	3.09156	10.6895	3.75282	9.26799	10.065	7.81199	14.3316	2.27	2.68328	3.46402	10.8867	5.85597	3.39272	3.20082	2.78135	3.21946	6.12881	2.59345	3.57369	15.9939	8.34785	6.30799	4.66631	5.44611	8.3979	1.97702	7.76564	7.54135	4.99282	4.82635	3.65433	3.29692	6.90154	3.4438
TaNIPA14	TraesCS3B02G416000.1	SEM	1.66734	1.56282	2.1517	3.12236	1.55322	3.235	1.02699	1.85326	0.748978	0.733403	2.1727	0.823451	1.39595	1.89136	4.43188	0.893753	2.01254	2.8727	0.254294	2.27902	0.784931	0.588976	1.0065	4.37535	0.695468	1.86268	0.392924	0.642395	0.39637	0.536661	0.812845	0.484739	5.50279	0.836144	0.728178	0.402282	0.381714	1.83155	0.099796	0.896258	1.23079	0.388221	0.699313	1.54002	1.78941	1.12474	0.914261
TaNIPA15	TraesCS3D02G376700.1	tpm	13.5911	6.68616	3.78724	3.73202	4.28399	15.7179	8.19633	4.44996	9.78487	8.79129	14.9443	14.6021	8.87679	5.47963	9.08534	5.85766	9.38936	9.52038	10.1329	15.7795	6.25922	2.98988	5.72193	9.35239	8.35815	11.7704	5.55898	8.3367	6.55136	7.5984	4.253	6.15074	12.2563	7.67388	9.37685	5.6027	6.28783	8.37589	3.16565	7.60162	7.87366	7.45207	6.14648	5.134	4.18614	8.13496	5.77326
TaNIPA15	TraesCS3D02G376700.1	SEM	0.925012	2.24757	1.32173	2.6027	1.39482	2.12045	1.77189	1.22205	0.82093	1.53847	0.736899	0.579656	0.320533	0.627741	4.1137	0.588657	1.29136	3.13209	0.98693	3.87376	1.42037	1.27179	0.531437	1.20068	0.385958	9.06233	0.881994	0.872402	0.0441901	0.443664	1.03432	0.562588	2.61541	0.624135	2.41952	1.24975	0.477	0.185695	0.87827	0.745673	0.594388	0.758148	0.905193	0.972293	0.306018	1.2428	1.54059
TaNIPA16	TraesCS3A02G407400.1	tpm	2.99033	2.79365	1.85478	2.46004	2.51256	3.15302	2.42601	1.6307	2.62306	3.18662	2.79474	3.20804	2.25695	1.85895	2.50277	2.57643	2.5398	2.2781	2.61898	3.84491	2.16947	2.87081	2.68883	2.37459	2.7016	2.49535	2.57377	2.34663	2.50681	2.4733	2.43963	2.43693	3.5396	3.00317	3.33095	2.16722	2.42092	3.05607	2.89382	3.3515	2.97429	4.28379	3.28309	2.43523	3.49988	2.23889	2.20471
TaNIPA16	TraesCS3A02G407400.1	SEM	0.405526	0.422206	0.24269	0.174441	0.873099	0.457111	0.849631	0.853212	0.319257	0.422006	0.571489	0.253466	0.682344	0.739129	0.649881	0.568058	0.690417	0.0795215	0.564957	0.602366	0.375108	0.706836	0.820925	0.182435	0.787995	1.31507	1.14359	0.275936	0.242229	0.93932	0.810536	0.975105	0.775038	0.387945	0.908906	0.539351	0.789354	0.505169	0.612994	0.575316	0.295991	0.941594	0.862739	0.71286	0.471735	0.475819	1.03347
TaNIPA17	TraesCS3B02G440800.1	tpm	5.82655	4.29121	4.24396	4.85439	3.93214	5.5467	4.09086	2.99855	4.31058	5.73766	5.99974	5.62455	4.00409	3.48134	4.76874	3.95825	5.00531	4.74203	5.73974	6.34469	3.806	4.8629	4.03263	5.02192	5.24905	5.9147	4.39602	6.19892	4.49347	4.79238	4.98285	3.88044	6.02638	5.31754	6.24502	5.08681	4.04644	5.73251	4.50929	5.74853	5.15197	6.27836	5.08116	5.43982	5.25445	4.86473	3.32429
TaNIPA17	TraesCS3B02G440800.1	SEM	0.494483	1.18415	0.470926	0.765606	1.16269	0.652202	0.808281	1.6615	0.71112	0.949449	0.295546	0.382185	0.287007	0.110842	0.632487	0.616198	0.344552	0.58985	0.457635	0.353505	0.50081	0.824585	0.337963	0.458393	0.263567	2.6241	0.331701	0.319543	0.170186	0.78254	0.976552	0.505165	0.669893	0.348651	1.60589	0.269181	0.565326	0.526382	0.905902	0.184825	0.762564	0.815849	0.145056	2.36194	0.824894	0.133335	0.981574
TaNIPA18	TraesCS3D02G402700.1	tpm	6.49805	3.70111	4.5016	4.18611	3.89589	6.46021	4.81524	2.97718	4.74027	6.21882	7.44186	6.64222	4.90093	3.43825	4.99905	5.41221	5.6103	5.89716	6.05039	7.13266	3.66912	5.28321	4.37778	5.40724	5.87861	4.34459	3.615	4.42351	3.30576	4.52885	4.39838	4.50271	6.63704	5.38251	5.49949	5.48266	5.17429	6.28983	5.19243	5.6454	5.20504	6.29675	5.12281	4.77429	4.78633	5.00278	3.21391
TaNIPA18	TraesCS3D02G402700.1	SEM	0.672101	0.681096	0.382761	0.174452	1.11923	0.668014	0.309205	1.31124	1.00441	0.90974	0.756503	0.538913	0.461883	0.32839	0.481906	1.1061	0.252602	1.3602	0.213506	0.183704	0.384277	0.307341	0.992565	1.12813	0.671211	1.99984	0.377	0.0864753	0.375012	0.0593428	0.578642	0.600609	0.570747	0.136804	1.79608	0.804878	0.223975	0.409859	1.50663	0.316459	0.328132	1.1192	0.194836	1.58027	0.656325	0.577508	0.629749
TaNIPA19	TraesCS4A02G215000.1	tpm	14.7906	15.0209	13.7377	18.0576	12.3308	14.5206	12.9083	11.2037	11.812	12.5408	15.5592	14.1663	10.5742	12.0813	10.5698	14.8881	15.0815	15.0337	15.9283	15.6493	14.0324	18.9264	15.4667	14.3158	16.93	24.3944	16.0141	24.3533	17.9283	21.1856	13.1794	15.6453	16.6264	14.4606	12.2122	11.5553	12.3899	14.3375	12.0977	19.4202	17.7616	10.6363	9.90301	8.47887	10.9929	12.7804	11.283
TaNIPA19	TraesCS4A02G215000.1	SEM	1.35986	2.02957	2.9174	7.41908	2.7544	1.25985	1.68915	2.93836	1.7005	2.11072	3.71779	2.34699	0.595616	2.42714	2.72326	2.28026	3.68655	1.43747	1.16297	2.42991	2.84139	7.79406	2.19425	1.06908	1.09986	9.84702	1.26088	1.99972	2.82577	1.5685	2.00052	0.363732	2.84258	2.42146	4.93798	1.21514	1.23343	2.09109	4.6125	0.851115	0.239416	0.660518	1.1644	1.47289	3.77753	0.712849	4.58776
TaNIPA20	TraesCS4B02G101200.1	tpm	15.2009	21.3541	16.5017	19.4829	17.2789	13.9803	15.4606	14.6025	14.9982	12.3188	13.0805	13.4985	14.4391	16.478	14.0503	21.8634	18.3519	16.9511	16.6665	16.3991	20.6406	20.9342	22.8876	17.1054	11.8579	42.8434	25.6676	37.1002	26.964	28.0786	19.8398	24.6317	18.1124	20.6352	10.9486	19.2707	20.8781	13.9489	14.6853	22.576	20.3568	15.7509	17.2694	16.3512	11.3072	12.3967	13.1805
TaNIPA20	TraesCS4B02G101200.1	SEM	1.21013	3.97486	1.90923	7.20464	5.96818	1.82984	1.41748	4.29926	2.5368	1.76016	2.00231	2.75017	0.231148	3.20659	2.9816	1.70977	2.58012	2.50969	0.876653	1.89365	5.1818	5.75255	0.568799	0.309327	1.71402	24.0138	3.77936	4.77971	5.67017	0.83156	3.75968	2.29888	2.53547	3.49764	3.90846	1.90054	5.8261	3.39232	5.84009	0.812597	0.984728	1.56403	1.29033	1.93056	2.48933	3.01667	5.37321
TaNIPA21	TraesCS4D02G097900.2	tpm	6.59429	9.86741	9.87739	11.939	10.7912	9.52024	7.00995	8.46415	11.3993	12.1501	8.95019	8.53921	8.79045	10.1995	5.85859	6.2808	9.06533	7.28835	10.5831	12.6555	9.02784	14.8747	9.38493	9.0298	10.0019	18.0166	10.0005	21.2661	12.0895	11.5882	7.42782	8.04108	8.05096	11.1141	9.92706	6.1556	7.73859	10.8741	10.5137	13.7455	11.7174	5.56882	6.89788	4.35045	9.92398	5.97666	7.00625
TaNIPA21	TraesCS4D02G097900.2	SEM	1.35144	0.264215	3.02625	5.664	3.63569	1.7658	0.955411	3.82465	1.3341	2.20856	3.91164	2.09053	1.31156	1.26717	1.3785	0.561501	1.6906	1.93272	1.85944	2.41075	1.68045	6.12142	2.13309	1.76569	1.87142	8.0109	0.884033	3.11369	2.46197	1.20434	0.665149	1.74908	2.62137	1.06787	2.96734	0.955428	0.461464	2.51582	5.68446	0.966717	1.2137	0.988292	0.590918	1.79085	1.8056	0.565884	1.24156
TaNIPA22	TraesCS6A02G189200.1	tpm	5.63038	6.35521	4.50783	6.57373	5.48055	5.37533	4.6894	4.65215	4.4395	3.82681	3.32734	4.32502	4.02533	2.67632	4.20083	5.44014	5.7089	5.75034	4.76918	3.5273	4.81978	5.97692	5.17881	4.8707	4.75753	6.11208	4.71338	5.42493	4.44861	7.79495	3.98938	4.31016	5.84294	5.9813	4.24027	4.52364	5.53785	5.01179	5.2238	8.82015	5.6856	4.83368	4.78498	4.58587	5.41662	5.81379	3.17142
TaNIPA22	TraesCS6A02G189200.1	SEM	0.228876	1.24412	0.371485	2.94532	0.893333	0.800138	0.988532	1.8967	1.58171	0.154663	0.655655	0.322002	0.718931	0.37239	1.11755	1.39534	0.646826	1.04951	0.284274	0.623761	0.156554	0.93141	0.642411	0.320593	0.560466	3.82524	2.03924	0.422242	0.49406	1.53388	1.20783	2.30355	1.59265	1.36693	0.327275	0.503393	1.66962	0.961806	0.932051	1.13575	0.134803	0.324556	0.876361	1.36455	1.34979	0.782375	1.6601
TaNIPA23	TraesCS6B02G215400.1	tpm	8.78771	7.8554	5.82347	7.41965	7.14675	8.04781	5.86297	6.65345	4.03327	5.34152	5.43829	8.14802	5.97807	5.84919	7.67583	11.9979	6.47059	6.4969	4.38785	5.37936	7.15937	6.85284	10.2223	6.99273	4.83914	8.25996	8.00749	7.60163	9.21253	11.904	7.65918	10.2547	8.45719	5.80973	5.36541	8.89947	10.9154	8.79224	5.22921	7.05962	6.29448	8.35596	8.5758	7.50604	5.13749	8.53395	6.38748
TaNIPA23	TraesCS6B02G215400.1	SEM	0.67887	1.21239	1.69337	2.74889	2.16718	0.381968	1.02579	2.59745	1.29419	0.300026	1.01057	0.307051	0.831845	1.39709	2.04643	1.88213	1.22558	2.2363	0.799199	1.00694	1.97044	0.820693	2.9972	1.27156	0.694643	5.19021	0.249343	0.734493	1.21364	0.769987	2.45421	1.08354	0.422821	0.758255	1.32793	0.60746	0.780459	1.31967	0.517291	1.08665	0.566783	1.19936	0.526656	1.67926	0.652513	3.33912	2.1079
TaNIPA24	TraesCS6D02G177800.1	tpm	10.8757	9.9053	7.51125	9.16719	9.2857	9.19831	6.71853	6.71774	6.78772	5.1946	6.93526	8.8724	7.28659	7.57501	6.73548	9.44118	7.27351	7.66745	5.56218	6.04614	8.7418	8.19832	9.40528	7.59044	5.41687	10.6804	6.34856	10.378	7.38373	14.5194	7.57622	9.65358	9.16766	8.2091	4.85678	7.82776	9.78563	7.40303	6.42231	9.48	8.86592	7.02182	8.22359	6.99023	6.42136	8.48643	7.19263
TaNIPA24	TraesCS6D02G177800.1	SEM	1.43412	0.794708	2.16662	3.67306	2.91898	0.199543	0.476736	1.48691	1.43782	1.8579	0.926444	0.527809	0.625355	1.4397	2.05564	1.78303	1.13322	1.29364	0.64255	1.13493	0.825402	0.981751	0.836177	1.33491	0.413005	4.43219	1.18745	1.56029	0.425963	1.5255	0.8545	0.586619	2.36709	0.209754	2.23928	1.0949	1.15061	0.430843	1.72936	0.544954	1.13138	0.776517	0.0302242	1.38348	1.0881	1.06906	2.82098
TaNIPA25	TraesCS6A02G194800.1	tpm	0	0	0	0.128583	0.101652	0	0	0	0	0	0	0.051135	0	0	0	0	0.268768	0.035977	0	0.059785	0.286804	0.0645953	0	0.0424227	0.057328	0	0	0.0732583	0	0	0.177419	0	0.057752	0.275665	0	0.0469757	0	0.0499113	0.176156	0.120682	0.301867	0	0	0	0.045076	0.127622	0.082467
TaNIPA25	TraesCS6A02G194800.1	SEM	0	0	0	0.1117	0.088826	0	0	0	0	0	0	0.0885684	0	0	0	0	0.465519	0.062314	0	0.103551	0.496759	0.111882	0	0.0734782	0.099295	0	0	0.126887	0	0	0.307298	0	0.100029	0.260308	0	0.0813642	0	0.086449	0.162107	0.209027	0.263089	0	0	0	0.0780739	0.110928	0.142837
TaNIPA26	TraesCS6B02G220700.1	tpm	7.78137	5.92863	4.81238	5.52034	3.95659	8.43722	6.92665	3.46974	4.71333	5.44875	9.20684	9.4493	4.82891	1.91071	5.21896	5.89819	8.05321	8.22602	6.08615	5.80273	2.03232	6.13128	4.68181	6.96694	7.20272	4.03404	4.45245	1.52372	3.59366	4.57189	4.2179	3.14061	5.28998	8.55005	5.31487	2.93779	3.64277	5.23152	4.16928	8.94347	9.43198	8.72045	3.06882	4.71237	3.12441	4.96109	2.17258
TaNIPA26	TraesCS6B02G220700.1	SEM	0.569797	0.243749	0.911519	0.995381	0.606579	2.60434	3.39813	2.55532	0.880925	2.45646	2.24564	0.259413	0.627387	0.194297	0.519492	0.67402	1.6754	0.852087	2.18511	2.20558	0.725908	1.5055	2.195	2.56302	1.08436	2.33625	2.60063	0.762572	0.520393	3.39442	0.987142	0.534059	2.62886	3.71529	0.320529	0.876354	0.530564	1.45058	0.920057	2.81672	2.35134	0.723605	1.87896	1.274	2.12129	1.15282	0.92703
TaNIPA27	TraesCS6D02G182700.1	tpm	2.97423	0.0368177	2.15473	1.23201	0.651389	2.33282	3.64433	1.01357	0.676503	2.11531	3.15349	1.17797	1.29713	1.09254	0.997156	0.994327	2.12586	4.60395	2.16796	0.554277	0.895963	1.85454	1.64267	3.44313	1.58015	1.12278	0.0433763	0.522771	0.0841913	0.132168	2.04607	0.45557	3.75472	1.81052	0.815543	0.254258	0.268376	2.87953	2.23951	2.79432	2.18841	1.81452	1.17796	1.00832	1.36042	1.91781	0.786647
TaNIPA27	TraesCS6D02G182700.1	SEM	0.56657	0.0637701	0.445011	1.18026	1.10674	0.32955	1.54723	1.0355	1.17174	2.17856	1.91675	2.02094	1.85949	1.01058	1.23918	0.901814	1.54865	3.31477	0.850142	0.960017	1.55185	1.89846	0.207414	1.98154	1.47326	1.06289	0.07513	0.273795	0.145824	0.228922	0.244786	0.78907	5.29065	0.873698	1.41256	0.281346	0.464841	1.50227	0.465593	2.60939	2.8806	3.13854	0.371046	1.74646	1.24812	2.25051	0.943666
TaNIPA28	TraesCS7A02G527900.1	tpm	4.22423	2.23628	1.7664	1.89265	1.05311	3.60666	3.55981	0.910464	3.56123	4.69948	4.27604	3.36792	3.98897	0.73278	4.21648	1.16547	4.33903	4.35378	4.31501	5.43059	0.207984	1.89375	0.422946	4.01623	3.79895	0.605666	1.0181	0.84176	0.673862	1.60854	1.31543	0.951191	6.27639	3.86149	3.62732	1.43062	0.9926	1.5145	0.851435	3.0325	2.54746	2.29634	1.61941	1.53894	0.645253	1.97219	0.703324
TaNIPA28	TraesCS7A02G527900.1	SEM	0.787601	0.817801	0.894842	0.715114	0.907979	0.155075	0.769589	0.680499	0.0790402	0.730458	0.694563	0.638132	0.360893	0.658392	1.215	0.384278	1.10455	0.789028	0.522193	0.84268	0.113882	1.30391	0.143097	1.12465	0.334468	0.307238	0.369054	0.0315616	0.373861	0.485037	0.577603	0.246294	0.358864	0.983605	0.846201	0.723341	0.556525	0.0374598	0.624039	0.587158	0.906105	0.341137	0.456162	1.00448	0.264346	0.363065	0.220386
TaNIPA29	TraesCS7B02G444600.1	tpm	5.66318	2.88629	2.40548	3.04316	2.5496	5.41346	4.39613	1.38321	4.57095	5.52543	5.07919	5.12763	4.71592	1.82283	7.05037	2.87608	5.53338	4.86496	6.60393	6.7064	0.867803	4.48417	1.99455	4.77761	5.65204	1.33601	4.88793	1.71334	1.59366	3.46082	3.5167	2.70736	5.88311	5.01644	6.14237	4.48555	3.49632	3.75813	1.69903	4.04565	4.11274	5.18079	4.21742	3.91882	2.06072	4.2001	1.57666
TaNIPA29	TraesCS7B02G444600.1	SEM	0.776925	1.87788	1.235	1.36643	2.42146	1.99992	0.587878	0.719541	0.776791	0.121107	1.38983	0.260515	0.389633	0.435191	1.84247	0.902324	0.412635	0.246496	0.924828	1.02815	0.351265	4.01843	0.297373	0.419864	0.796282	0.578103	3.71535	0.234738	0.655885	1.26116	2.47688	1.86811	1.33861	1.0088	2.94054	2.77026	2.34709	1.30513	1.57087	0.456249	1.07415	1.2193	0.859904	0.413363	1.37728	0.490753	0.506531
TaNIPA30	TraesCS7D02G515800.1	tpm	5.9928	3.35639	2.46235	2.73161	2.17221	5.6716	3.62094	0.95038	3.48269	4.87561	4.50676	4.65361	4.51933	0.944218	7.1328	1.79316	4.77868	4.807	5.50101	5.84096	0.645019	3.4862	1.03622	3.91073	4.8702	0.763636	2.37448	1.03734	0.961999	2.44481	2.44718	1.64702	6.77153	4.14353	4.86177	3.66683	2.55134	2.83418	2.10675	2.9204	2.8755	3.38037	2.76312	2.35757	1.63646	4.44873	0.986998
TaNIPA30	TraesCS7D02G515800.1	SEM	0.781912	2.0758	1.11812	1.43481	2.20155	2.45906	0.247172	0.764128	0.654173	0.296415	0.401695	0.461821	0.990757	0.586442	3.19099	0.334669	0.425166	0.275429	0.662858	0.376116	0.335151	3.08349	0.393752	0.625729	0.555116	0.393993	1.74759	0.279024	0.29541	1.28099	2.10631	0.853829	1.47491	0.718896	1.25555	2.66362	2.22523	1.24294	1.78769	0.290493	0.779924	0.661496	0.555418	0.461831	1.15531	1.53261	0.469183
[truncated: 23 more columns]
