# Supplementary material for: Comparative genomics revealed the gene evolution and functional divergence of TaMRS2/CorA/NIPA magnesium transporter families in wheat (Triticum aestivum L.)
Source: Front Plant Sci. 2026 Mar 9;17:1737134. doi: 10.3389/fpls.2026.1737134 (PMC13048270; doi:10.3389/fpls.2026.1737134)
Supplement: Supplementary file 8 [file Table7.xlsx]

## Sheet: TaMRS2-13
Table S7-1 SNPs of TaMRS2-13
CHROM	POS	REF	ALT
chr3A	657614113	A	G
chr3A	657614126	C	G
chr3A	657614164	C	T
chr3A	657614289	G	T
chr3A	657614377	T	C
chr3A	657614383	C	T
chr3A	657614486	C	G
chr3A	657614507	A	C,G
chr3A	657614518	G	C
chr3A	657614539	C	T
chr3A	657614579	G	C
chr3A	657614589	A	G
chr3A	657614617	T	A
chr3A	657614629	G	T
chr3A	657614702	C	G
chr3A	657614725	A	G
chr3A	657614753	G	A
chr3A	657614757	C	T
chr3A	657614760	A	G
chr3A	657614804	G	T
chr3A	657614891	G	C
chr3A	657614899	C	T
chr3A	657614923	C	T
chr3A	657614953	G	A
chr3A	657614972	C	G
chr3A	657614974	C	T
chr3A	657615002	C	T
chr3A	657615044	C	T
chr3A	657615052	T	C
chr3A	657615151	C	G
chr3A	657615337	T	C
chr3A	657615347	G	A
chr3A	657615351	G	T
chr3A	657615355	A	G
chr3A	657615538	C	T
chr3A	657615542	G	A
chr3A	657615568	G	T
chr3A	657615636	G	A
chr3A	657615683	C	G
chr3A	657615694	C	A
chr3A	657615720	C	T
chr3A	657615747	C	T
chr3A	657615777	T	G
chr3A	657615907	C	A
chr3A	657615972	T	C
chr3A	657616012	C	T
chr3A	657616054	T	G
chr3A	657616106	T	C
chr3A	657616121	T	C
chr3A	657616124	C	G
chr3A	657616129	A	T
chr3A	657616238	C	T
chr3A	657616350	G	A
chr3A	657616466	C	T
chr3A	657616476	G	T,C
chr3A	657616480	C	T
chr3A	657616483	C	G
chr3A	657616528	A	G
chr3A	657616533	T	C
chr3A	657616545	G	C
chr3A	657616577	T	C
chr3A	657616589	A	G
chr3A	657616736	C	G
chr3A	657616747	T	C
chr3A	657616755	A	C
chr3A	657616758	G	T
chr3A	657617005	A	G
chr3A	657617014	C	T
chr3A	657617023	C	T
chr3A	657617034	A	C
chr3A	657617048	C	A
chr3A	657617058	A	G
chr3A	657617062	G	A
chr3A	657617090	G	A
chr3A	657617119	G	A
chr3A	657617124	A	T
chr3A	657617132	G	A
chr3A	657617141	T	C
chr3A	657617154	C	T
chr3A	657617158	C	T
chr3A	657617165	C	G,A
chr3A	657617171	G	A
chr3A	657617189	G	A
chr3A	657617212	C	T
chr3A	657617221	A	G
chr3A	657617263	G	T
chr3A	657617315	A	G
chr3A	657617317	G	T
chr3A	657617346	G	T
chr3A	657617353	C	A
chr3A	657617383	G	T
chr3A	657617419	A	G
chr3A	657617426	C	G
chr3A	657617430	T	G
chr3A	657617433	G	A
chr3A	657617516	G	T
chr3A	657617603	C	A
chr3A	657617628	A	C
chr3A	657617640	G	C
chr3A	657617646	A	G
chr3A	657617649	A	C
chr3A	657617687	G	T
chr3A	657617699	A	C
chr3A	657617725	A	T
chr3A	657617727	G	C
chr3A	657617736	C	T
chr3A	657617775	G	A
chr3A	657617793	C	T
chr3A	657617824	G	A
chr3A	657617829	G	A
chr3A	657617847	A	T
chr3A	657617848	G	T
chr3A	657617856	G	A
chr3A	657617861	G	T
chr3A	657617894	T	C
chr3A	657617908	C	G
chr3A	657617914	G	C
chr3A	657617917	G	A
chr3A	657617948	A	C
chr3A	657617964	C	T
chr3A	657617969	A	G
chr3A	657617979	C	G
chr3A	657618152	A	T
chr3A	657618206	A	T
chr3A	657618269	C	A
chr3A	657618289	C	A
chr3A	657618297	C	T
chr3A	657618298	A	G
chr3A	657618328	C	A
chr3A	657618330	G	A
chr3A	657618377	G	A
chr3A	657618381	T	G
chr3A	657618394	C	T
chr3A	657618408	A	G
chr3A	657618410	A	C
chr3A	657618452	G	A
chr3A	657618475	A	C
chr3A	657618482	G	A
chr3A	657618487	T	C
chr3A	657618502	G	A
chr3A	657618505	T	C
chr3A	657618517	T	C
chr3A	657618530	T	A,C
chr3A	657618533	A	T
chr3A	657618548	G	C
chr3A	657618558	C	G
chr3A	657618561	G	A
chr3A	657618584	G	T
chr3A	657618585	G	A
chr3A	657618586	C	T
chr3A	657618607	T	C
chr3A	657618686	A	G
chr3A	657618829	G	A
chr3A	657618889	A	T
chr3A	657618900	C	A
chr3A	657618906	T	G
chr3A	657619172	G	A
chr3A	657619211	G	A
chr3A	657619221	G	A
chr3A	657619229	C	T
chr3A	657619253	C	A
chr3A	657619257	C	T
chr3A	657619288	T	C
chr3A	657619297	G	T
chr3A	657619386	A	C
chr3A	657619414	T	C
chr3A	657619497	G	A
chr3A	657619505	G	T
chr3A	657619516	G	T
chr3A	657619517	A	C
chr3A	657619602	G	T
chr3A	657619813	G	T
chr3A	657619991	C	T
chr3A	657620032	A	G
chr3A	657620036	G	C
chr3A	657620040	C	T
chr3A	657620047	G	T
chr3A	657620050	C	A
chr3A	657620105	C	A
chr3A	657620107	A	G
chr3A	657620156	C	A
chr3A	657620332	G	A
chr3A	657620377	G	C
chr3A	657620506	C	G
chr3A	657620508	C	T
chr3A	657620560	C	G
chr3A	657620570	G	C
chr3A	657620575	C	T
chr3A	657620582	T	G
chr3A	657620613	T	A
chr3A	657620634	G	C
chr3A	657620635	C	T
chr3A	657620640	G	A
chr3A	657620700	G	T
chr3A	657620951	C	T
chr3A	657620957	A	G
chr3A	657621071	C	A
chr3A	657621077	C	G
chr3A	657621087	A	G
chr3A	657621095	C	T
chr3A	657621105	A	C
chr3A	657621108	G	C
chr3A	657621125	T	G
chr3A	657621165	A	G
chr3A	657621187	C	T
chr3A	657621190	T	C
chr3A	657621209	G	A
chr3A	657621220	C	A
chr3A	657621221	A	G
chr3A	657621223	T	C
chr3A	657621239	G	A
chr3A	657621240	G	A
chr3A	657621242	C	A
chr3A	657621246	A	G
chr3A	657621254	G	A
chr3A	657621268	T	C
chr3A	657621272	A	C
chr3A	657621289	G	T
chr3A	657621293	C	T
chr3A	657621311	C	T
chr3A	657621313	G	T
chr3A	657621326	G	A
chr3A	657621335	A	C
chr3A	657621349	T	C
chr3A	657621350	G	A
chr3A	657621360	A	G
chr3A	657621363	G	A
chr3A	657621368	A	T,C
chr3A	657621374	A	T
chr3A	657621389	A	G
chr3A	657621391	G	C
chr3A	657621395	G	A
chr3A	657621415	T	C
chr3A	657621421	A	G
chr3A	657621422	G	A
chr3A	657621432	T	G
chr3A	657621433	C	A
chr3A	657621437	A	G
chr3A	657621438	G	A
chr3A	657621444	T	G
chr3A	657621457	T	C
chr3A	657621466	C	T
chr3A	657621470	A	G
chr3A	657621475	G	A
chr3A	657621484	G	A
chr3A	657621533	G	A
chr3A	657621548	G	C
chr3A	657621550	A	G
chr3A	657621610	C	A
chr3A	657621614	C	A
chr3A	657621661	G	A
chr3A	657621704	A	C
chr3A	657621723	C	T
chr3A	657621728	G	T
chr3A	657621756	C	T
chr3A	657621760	G	T
chr3A	657621817	C	G
chr3A	657621818	C	T
chr3A	657621822	T	G
chr3A	657621823	G	C
chr3A	657621845	C	T
chr3A	657621846	A	G
chr3A	657621862	C	T
chr3A	657621947	G	T
chr3A	657621950	C	T
chr3A	657621961	G	T
chr3A	657621967	G	A
chr3A	657622000	G	C
chr3A	657622012	G	A
chr3A	657622024	C	T
chr3A	657622026	T	C
chr3A	657622030	T	G
chr3A	657622039	T	C
chr3A	657622172	C	T
chr3A	657622175	G	T
chr3A	657622176	C	A
chr3A	657622194	C	A
chr3A	657622264	A	G
chr3A	657622292	T	C
chr3A	657622321	G	A
chr3A	657622335	C	T
chr3A	657622451	C	T
chr3A	657622479	G	A
chr3A	657622480	C	T
chr3A	657622505	C	A
chr3A	657622618	A	G
chr3A	657622683	C	T
chr3A	657622690	A	G
chr3A	657622709	A	G
chr3A	657622744	G	C

## Sheet: TaMRS2-14
Table S7-2 SNPs of TaMRS2-14
CHROM	POS	REF	ALT
chr3B	689421435	C	T
chr3B	689421462	C	T
chr3B	689421491	G	A
chr3B	689421494	A	G
chr3B	689421501	A	G
chr3B	689421532	A	T
chr3B	689421542	G	T
chr3B	689421554	G	T
chr3B	689421562	G	T
chr3B	689421563	T	C
chr3B	689421569	T	A
chr3B	689421591	A	G
chr3B	689421670	G	T
chr3B	689421685	T	C
chr3B	689421690	C	T
chr3B	689421702	A	G
chr3B	689421727	C	T
chr3B	689421738	T	A
chr3B	689421760	G	A
chr3B	689421808	A	C
chr3B	689421817	A	C
chr3B	689421885	G	C
chr3B	689421934	C	T
chr3B	689421944	A	G
chr3B	689421964	G	C
chr3B	689422009	T	A
chr3B	689422018	G	A
chr3B	689422039	A	G
chr3B	689422068	T	A
chr3B	689422070	G	A
chr3B	689422075	G	T
chr3B	689422099	A	T
chr3B	689422108	A	T,G
chr3B	689422114	G	A
chr3B	689422122	G	A
chr3B	689422132	G	A
chr3B	689422161	G	T
chr3B	689422178	G	A
chr3B	689422186	G	A
chr3B	689422189	T	A
chr3B	689422194	A	G
chr3B	689422201	A	G
chr3B	689422214	A	T
chr3B	689422220	G	T
chr3B	689422234	G	T
chr3B	689422236	A	G
chr3B	689422240	G	T
chr3B	689422263	C	A
chr3B	689422273	T	C
chr3B	689422280	C	A
chr3B	689422288	A	T
chr3B	689422384	T	C
chr3B	689422405	T	A
chr3B	689422479	C	A
chr3B	689422493	A	G
chr3B	689422502	T	A
chr3B	689422626	A	T
chr3B	689422634	C	A
chr3B	689422665	C	A
chr3B	689422669	T	G
chr3B	689422824	G	A
chr3B	689423025	G	A
chr3B	689423045	A	C
chr3B	689423159	A	G
chr3B	689423192	C	A
chr3B	689423239	G	T
chr3B	689423317	T	C
chr3B	689423327	G	A
chr3B	689423339	G	T
chr3B	689423367	C	A
chr3B	689423390	T	C
chr3B	689423417	T	G
chr3B	689423426	T	A
chr3B	689423450	A	T
chr3B	689423451	C	A
chr3B	689423471	A	G
chr3B	689423479	A	C
chr3B	689423490	T	C
chr3B	689423500	C	T
chr3B	689423510	A	C
chr3B	689423518	T	G
chr3B	689423523	G	T
chr3B	689423543	T	G
chr3B	689423545	C	A
chr3B	689423598	G	C
chr3B	689423604	A	T
chr3B	689423612	A	T
chr3B	689423627	A	G
chr3B	689423628	C	T
chr3B	689423629	T	C
chr3B	689423630	G	A
chr3B	689423633	C	T,A
chr3B	689423640	C	T
chr3B	689423641	A	T
chr3B	689423642	G	T
chr3B	689423646	C	T
chr3B	689423655	A	G
chr3B	689423663	T	C
chr3B	689423670	G	A
chr3B	689423681	G	A
chr3B	689423716	G	A
chr3B	689423718	C	A
chr3B	689423751	A	T
chr3B	689423753	T	G
chr3B	689423776	G	A
chr3B	689423778	A	G
chr3B	689423784	T	C
chr3B	689423789	G	C
chr3B	689423798	A	G
chr3B	689423799	C	T
chr3B	689423810	C	T
chr3B	689423811	G	A
chr3B	689423812	T	C
chr3B	689423815	C	G
chr3B	689423818	C	T
chr3B	689423819	C	A
chr3B	689423834	T	G
chr3B	689423848	C	A
chr3B	689423871	A	C
chr3B	689423872	T	A
chr3B	689423880	A	G
chr3B	689423892	A	G
chr3B	689423893	T	C
chr3B	689423899	A	G
chr3B	689423908	C	T
chr3B	689423923	T	G
chr3B	689423925	T	C
chr3B	689423929	G	A
chr3B	689423932	C	G
chr3B	689423935	G	A
chr3B	689423956	G	T
chr3B	689424085	C	T
chr3B	689424090	C	T
chr3B	689424091	G	C
chr3B	689424094	C	A
chr3B	689424136	G	A
chr3B	689424163	G	A
chr3B	689424197	G	A
chr3B	689424204	A	G
chr3B	689424205	C	T
chr3B	689424209	T	C
chr3B	689424210	A	G
chr3B	689424211	T	C
chr3B	689424231	A	T
chr3B	689424237	C	T
chr3B	689424262	A	T
chr3B	689424330	G	A
chr3B	689424338	A	G
chr3B	689424364	G	T
chr3B	689424365	C	A
chr3B	689424386	T	A
chr3B	689424425	A	T
chr3B	689424457	G	A
chr3B	689424485	T	C
chr3B	689424532	C	A
chr3B	689424623	G	T
chr3B	689424744	C	A
chr3B	689424775	C	A
chr3B	689424804	A	T
chr3B	689424805	G	T
chr3B	689424813	G	A
chr3B	689424818	T	G
chr3B	689424844	T	G
chr3B	689424851	T	C
chr3B	689424857	G	A
chr3B	689424869	T	C
chr3B	689424924	G	A
chr3B	689424988	A	C
chr3B	689425008	C	T
chr3B	689425011	G	A
chr3B	689425036	A	G
chr3B	689425047	T	A
chr3B	689425053	A	G
chr3B	689425056	G	C
chr3B	689425181	C	T
chr3B	689425202	C	G
chr3B	689425208	T	C
chr3B	689425217	T	G
chr3B	689425221	C	T
chr3B	689425249	C	T
chr3B	689425280	C	A
chr3B	689425282	G	A
chr3B	689425352	G	A
chr3B	689425354	A	C
chr3B	689425384	A	G
chr3B	689425398	G	T
chr3B	689425419	A	C
chr3B	689425431	T	C
chr3B	689425433	A	G
chr3B	689425434	T	A
chr3B	689425449	T	C
chr3B	689425461	T	C
chr3B	689425474	T	C,A
chr3B	689425477	A	T
chr3B	689425501	G	T
chr3B	689425502	C	G
chr3B	689425503	A	T
chr3B	689425507	G	C
chr3B	689425528	G	T
chr3B	689425561	G	A
chr3B	689425591	A	G
chr3B	689425704	C	T
chr3B	689425797	C	T
chr3B	689425866	A	C
chr3B	689425872	A	G
chr3B	689425907	C	A
chr3B	689425909	T	C
chr3B	689425943	G	A
chr3B	689425958	T	C
chr3B	689425967	A	C
chr3B	689425971	T	G
chr3B	689425972	C	T
chr3B	689425986	T	C
chr3B	689425995	T	A
chr3B	689425998	A	T
chr3B	689426026	C	T
chr3B	689426033	T	C
chr3B	689426050	C	T
chr3B	689426052	T	G
chr3B	689426070	G	T
chr3B	689426072	A	G
chr3B	689426075	A	G
chr3B	689426084	A	T
chr3B	689426100	T	A
chr3B	689426114	G	A
chr3B	689426153	G	A
chr3B	689426163	G	A
chr3B	689426171	C	T
chr3B	689426181	T	A
chr3B	689426195	C	A
chr3B	689426199	C	T
chr3B	689426220	A	G
chr3B	689426230	T	C
chr3B	689426239	G	A
chr3B	689426328	A	C
chr3B	689426563	T	A
chr3B	689426687	T	C
chr3B	689426688	A	G
chr3B	689426700	C	T
chr3B	689426702	C	T
chr3B	689426706	C	T
chr3B	689426708	T	G
chr3B	689426727	A	G
chr3B	689426741	G	A
chr3B	689426742	T	G
chr3B	689426743	T	C
chr3B	689426752	G	A
chr3B	689426766	T	C
chr3B	689426783	G	C
chr3B	689426790	C	G
chr3B	689426799	T	A
chr3B	689426810	A	T
chr3B	689426813	T	C
chr3B	689426836	T	A
chr3B	689426837	G	T
chr3B	689426851	A	G
chr3B	689426852	T	C
chr3B	689426864	C	T,G
chr3B	689426870	G	A
chr3B	689426877	G	A
chr3B	689426880	A	T
chr3B	689426882	T	C
chr3B	689426885	C	A
chr3B	689426886	A	C
chr3B	689426897	A	C
chr3B	689426898	A	G
chr3B	689426901	A	T
chr3B	689426904	G	A
chr3B	689426905	T	G
chr3B	689426973	G	T
chr3B	689427010	A	T
chr3B	689427031	A	C
chr3B	689427038	C	G
chr3B	689427040	C	G
chr3B	689427043	G	T
chr3B	689427048	A	T
chr3B	689427057	A	C
chr3B	689427058	T	C
chr3B	689427098	A	C
chr3B	689427101	T	C
chr3B	689427113	A	C
chr3B	689427116	T	C
chr3B	689427119	T	C
chr3B	689427121	T	C
chr3B	689427124	G	A
chr3B	689427132	G	T
chr3B	689427133	T	C
chr3B	689427162	G	C
chr3B	689427171	C	T
chr3B	689427209	T	C
chr3B	689427224	A	G
chr3B	689427253	C	A
chr3B	689427322	A	G
chr3B	689427391	G	A
chr3B	689427394	G	A
chr3B	689427415	G	C
chr3B	689427455	A	G
chr3B	689427498	C	T
chr3B	689427520	C	T
chr3B	689427560	G	C
chr3B	689427562	G	C
chr3B	689427565	C	T
chr3B	689427582	C	G
chr3B	689427601	C	A
chr3B	689427635	T	C
chr3B	689427663	A	G
chr3B	689427669	A	G
chr3B	689428148	T	C
chr3B	689428237	C	T
chr3B	689428238	C	T
chr3B	689428312	C	G
chr3B	689428338	G	A
chr3B	689428347	G	A
chr3B	689428383	G	T
chr3B	689428449	T	C
chr3B	689428464	C	T
chr3B	689428558	G	A
chr3B	689428572	C	T
chr3B	689428574	T	G
chr3B	689428606	G	A
chr3B	689428637	C	T
chr3B	689428658	A	G
chr3B	689428665	G	A
chr3B	689428683	C	A
chr3B	689428757	C	T
chr3B	689428769	A	G
chr3B	689428772	G	A
chr3B	689428807	G	A
chr3B	689428811	C	T
chr3B	689428817	G	A
chr3B	689428820	A	T
chr3B	689428844	G	A
chr3B	689428849	T	G
chr3B	689428858	A	G
chr3B	689428860	G	A
chr3B	689428864	A	G
chr3B	689428867	A	G
chr3B	689428874	A	G
chr3B	689428883	C	T
chr3B	689428955	A	G
chr3B	689428968	C	A
chr3B	689429007	G	A
chr3B	689429029	C	T
chr3B	689429039	A	G
chr3B	689429041	A	T
chr3B	689429081	G	C
chr3B	689429189	C	G
chr3B	689429205	G	T
chr3B	689429214	T	G
chr3B	689429217	A	T
chr3B	689429221	C	A
chr3B	689429247	C	T
chr3B	689429257	A	G
chr3B	689429288	G	A
chr3B	689429306	A	G
chr3B	689429315	C	T
chr3B	689429349	C	A
chr3B	689429350	A	C
chr3B	689429370	A	G
chr3B	689429374	T	C
chr3B	689429386	T	C
chr3B	689429389	T	C
chr3B	689429391	C	G
chr3B	689429395	C	G
chr3B	689429402	A	G
chr3B	689429404	T	G
chr3B	689429407	T	A
chr3B	689429409	C	A
chr3B	689429411	A	T
chr3B	689429418	C	A
chr3B	689429419	A	T
chr3B	689429443	G	A
chr3B	689429448	A	T,C
chr3B	689429449	T	C
chr3B	689429459	C	A
chr3B	689429461	T	C
chr3B	689429484	C	T
chr3B	689429515	T	G
chr3B	689429523	C	T
chr3B	689429524	G	A
chr3B	689429525	A	T
chr3B	689429527	G	T
chr3B	689429528	G	A
chr3B	689429530	G	T
chr3B	689429534	G	T
chr3B	689429543	G	A
chr3B	689429544	T	C
chr3B	689429546	T	C
chr3B	689429552	G	A
chr3B	689429565	G	T
chr3B	689429570	T	A
chr3B	689429572	C	T
chr3B	689429594	G	A
chr3B	689429595	G	T
chr3B	689429604	G	A
chr3B	689429666	G	A
chr3B	689429677	C	T
chr3B	689429687	G	C
chr3B	689429689	C	A

## Sheet: TaMRS2-19
Table S7-3 SNPs of TaMRS2-19
CHROM	POS	REF	ALT
chr5A	580280133	A	G
chr5A	580280143	T	C
chr5A	580280276	G	A
chr5A	580280390	C	A
chr5A	580280458	A	G
chr5A	580280468	A	T
chr5A	580280480	T	C
chr5A	580280497	G	T
chr5A	580280549	T	C
chr5A	580280583	T	C
chr5A	580280588	C	A
chr5A	580280672	C	T
chr5A	580280679	A	T
chr5A	580280680	T	C
chr5A	580280685	T	G
chr5A	580280701	A	G
chr5A	580280710	T	G
chr5A	580280724	C	T
chr5A	580280742	A	G
chr5A	580280745	A	G
chr5A	580280752	T	G
chr5A	580280782	T	C
chr5A	580280784	T	C
chr5A	580280786	G	C
chr5A	580280794	A	G
chr5A	580280803	A	G
chr5A	580280809	A	C
chr5A	580280816	C	T
chr5A	580280817	G	A
chr5A	580280845	C	A
chr5A	580280848	C	T
chr5A	580280857	A	G
chr5A	580280869	C	T
chr5A	580280880	C	T
chr5A	580280883	A	C
chr5A	580280889	C	A
chr5A	580280892	T	C
chr5A	580280899	G	A
chr5A	580280907	A	T
chr5A	580280909	A	T
chr5A	580280914	C	A
chr5A	580280920	T	G
chr5A	580280928	A	T
chr5A	580280929	C	A
chr5A	580280930	T	A
chr5A	580280931	G	T
chr5A	580280939	G	A
chr5A	580280948	T	A
chr5A	580280950	T	A
chr5A	580280952	T	A
chr5A	580280970	A	G
chr5A	580280979	G	A
chr5A	580280996	C	T
chr5A	580280997	C	T
chr5A	580281096	G	A
chr5A	580281098	G	A
chr5A	580281193	C	A
chr5A	580281307	A	G
chr5A	580281345	G	T
chr5A	580281346	A	G
chr5A	580281352	C	A
chr5A	580281433	G	T
chr5A	580281464	A	G
chr5A	580281553	G	A
chr5A	580281565	G	A
chr5A	580281580	T	C
chr5A	580281586	G	A
chr5A	580281596	G	A
chr5A	580281599	C	A
chr5A	580281607	A	G
chr5A	580281608	G	A
chr5A	580281611	C	A
chr5A	580281622	C	T
chr5A	580281626	A	T
chr5A	580281638	G	A
chr5A	580281641	G	A
chr5A	580281650	A	G
chr5A	580281654	A	G
chr5A	580281677	C	T
chr5A	580281686	G	A
chr5A	580281692	G	A
chr5A	580281700	G	C
chr5A	580281715	A	G
chr5A	580281749	G	T
chr5A	580281776	C	T
chr5A	580281788	A	G
chr5A	580281809	A	G
chr5A	580281810	T	A
chr5A	580281812	A	G
chr5A	580281831	G	A
chr5A	580281840	G	C
chr5A	580281845	A	G
chr5A	580281847	G	C
chr5A	580281872	A	G
chr5A	580281894	T	C
chr5A	580281985	A	G
chr5A	580281988	C	T
chr5A	580282048	C	A
chr5A	580282055	A	C
chr5A	580282152	A	G
chr5A	580282165	C	T
chr5A	580282175	G	A
chr5A	580282311	A	C
chr5A	580282368	A	G
chr5A	580282385	C	T
chr5A	580282389	T	G
chr5A	580282393	G	A
chr5A	580282399	A	G
chr5A	580282403	T	A
chr5A	580282441	C	T
chr5A	580282447	A	G
chr5A	580282480	C	T
chr5A	580282484	G	T
chr5A	580282542	G	A
chr5A	580282581	T	A
chr5A	580282590	G	C
chr5A	580282697	G	T
chr5A	580282766	C	T
chr5A	580282853	C	T
chr5A	580283084	T	C
chr5A	580283087	G	A
chr5A	580283122	G	A
chr5A	580283137	A	G
chr5A	580283145	A	T
chr5A	580283160	A	G
chr5A	580283182	A	G
chr5A	580283187	A	G
chr5A	580283190	G	A
chr5A	580283191	A	G
chr5A	580283207	T	C
chr5A	580283236	G	A
chr5A	580283239	T	G
chr5A	580283251	G	C
chr5A	580283257	C	G
chr5A	580283271	C	T
chr5A	580283282	A	T
chr5A	580283322	G	C
chr5A	580283338	T	C
chr5A	580283347	T	A
chr5A	580283352	T	C
chr5A	580283358	A	G
chr5A	580283365	T	A
chr5A	580283371	C	T
chr5A	580283372	C	A
chr5A	580283492	T	A
chr5A	580283543	G	A
chr5A	580283545	C	T
chr5A	580283615	C	A
chr5A	580283796	C	T
chr5A	580283805	T	A
chr5A	580283806	A	G
chr5A	580283870	A	T
chr5A	580283879	G	A
chr5A	580283888	T	C
chr5A	580283891	G	A
chr5A	580283908	A	T,G
chr5A	580283911	C	G
chr5A	580283919	A	G
chr5A	580283923	G	A
chr5A	580283935	G	A
chr5A	580283940	G	A
chr5A	580283942	G	T
chr5A	580283989	G	T
chr5A	580283995	G	A
chr5A	580283999	C	T
chr5A	580284005	A	T
chr5A	580284008	G	T
chr5A	580284013	G	T
chr5A	580284032	A	G
chr5A	580284038	T	C
chr5A	580284052	T	A
chr5A	580284058	T	G
chr5A	580284059	G	A
chr5A	580284069	A	T
chr5A	580284070	G	A
chr5A	580284074	C	T
chr5A	580284104	T	A
chr5A	580284105	T	G
chr5A	580284115	T	C
chr5A	580284118	T	C
chr5A	580284138	T	A
chr5A	580284142	A	T
chr5A	580284143	T	A
chr5A	580284146	G	C
chr5A	580284153	A	T
chr5A	580284162	T	G
chr5A	580284163	G	T
chr5A	580284168	G	T
chr5A	580284219	C	A
chr5A	580284236	G	T
chr5A	580284237	G	T
chr5A	580284238	A	C
chr5A	580284251	A	C
chr5A	580284295	T	A
chr5A	580284347	C	T
chr5A	580284349	G	T
chr5A	580284461	A	G
chr5A	580284523	T	C
chr5A	580284535	T	C
chr5A	580284550	T	G
chr5A	580284566	A	C
chr5A	580284586	A	G
chr5A	580284601	T	C
chr5A	580284637	C	A
chr5A	580284639	T	G
chr5A	580284665	A	G
chr5A	580284668	A	G
chr5A	580284701	T	C
chr5A	580284710	C	A
chr5A	580284729	T	C
chr5A	580284970	C	G
chr5A	580285001	G	A
chr5A	580285094	C	A
chr5A	580285120	C	A
chr5A	580285121	G	A
chr5A	580285368	A	G
chr5A	580285384	G	T
chr5A	580285388	G	T
chr5A	580285391	A	T
chr5A	580285395	A	T
chr5A	580285402	T	C
chr5A	580285406	T	A
chr5A	580285411	A	G
chr5A	580285415	C	T
chr5A	580285427	A	C
chr5A	580285434	T	C
chr5A	580285438	C	A
chr5A	580285439	G	A
chr5A	580285444	T	C
chr5A	580285467	G	C
chr5A	580285490	G	A
chr5A	580285491	A	G
chr5A	580285495	C	T
chr5A	580285496	A	C
chr5A	580285507	T	A
chr5A	580285509	G	A
chr5A	580285510	A	C
chr5A	580285521	A	T
chr5A	580285524	C	T
chr5A	580285544	A	G
chr5A	580285548	A	G
chr5A	580285772	C	A
chr5A	580285822	A	T
chr5A	580285859	C	A
chr5A	580285872	G	T
chr5A	580285885	G	T
chr5A	580285887	A	T
chr5A	580285889	A	T
chr5A	580285890	A	G
chr5A	580285899	G	A
chr5A	580285904	G	A
chr5A	580285920	A	G
chr5A	580285940	A	G
chr5A	580285942	C	T
chr5A	580285948	C	G
chr5A	580285956	A	G
chr5A	580285959	A	C
chr5A	580285985	G	T
chr5A	580285992	T	A
chr5A	580285998	A	G
chr5A	580286005	G	A
chr5A	580286115	G	A
chr5A	580286165	G	T
chr5A	580286215	A	G
chr5A	580286249	G	T
chr5A	580286293	C	A
chr5A	580286382	C	T
chr5A	580286394	A	C
chr5A	580286396	C	A
chr5A	580286416	C	G
chr5A	580286434	A	G
chr5A	580286445	T	C
chr5A	580286449	A	G
chr5A	580286545	A	C
chr5A	580286810	C	G
chr5A	580286942	T	A
chr5A	580287047	A	C
chr5A	580287052	C	A
chr5A	580287059	A	T
chr5A	580287071	T	G
chr5A	580287084	G	A
chr5A	580287093	G	T
chr5A	580287114	G	A
chr5A	580287126	G	A
chr5A	580287139	C	G
chr5A	580287146	A	G
chr5A	580287148	G	T
chr5A	580287150	G	A
chr5A	580287156	C	A
chr5A	580287164	G	A
chr5A	580287323	T	C
chr5A	580287393	A	T
chr5A	580287422	G	T
chr5A	580287602	A	G
chr5A	580287629	G	C
chr5A	580287643	C	G
chr5A	580287707	T	C
chr5A	580287709	A	G
chr5A	580287711	C	T
chr5A	580287732	C	T
chr5A	580287804	C	T
chr5A	580287909	C	A
chr5A	580287952	C	G
chr5A	580288013	A	T
chr5A	580288019	C	T
chr5A	580288034	G	C
chr5A	580288059	T	C
chr5A	580288092	A	G
chr5A	580288230	G	C
chr5A	580288260	A	G
chr5A	580288278	T	C
chr5A	580288285	G	A
chr5A	580288295	G	A
chr5A	580288306	A	G
chr5A	580288319	G	T
chr5A	580288328	T	C
chr5A	580288412	G	A
chr5A	580288478	A	G
chr5A	580288569	T	C
chr5A	580288646	C	T
chr5A	580288662	G	A
chr5A	580288739	C	A
chr5A	580288763	T	C
chr5A	580288835	G	T
chr5A	580288886	A	G
chr5A	580288941	G	A
chr5A	580288948	A	C
chr5A	580288991	C	A
chr5A	580289032	C	G
chr5A	580289053	C	A
chr5A	580289055	A	G
chr5A	580289105	C	T
chr5A	580289117	A	G
chr5A	580289128	C	G
chr5A	580289135	A	G
chr5A	580289158	C	T
chr5A	580289162	T	C
chr5A	580289172	T	G
chr5A	580289180	C	T
chr5A	580289213	G	A
chr5A	580289244	C	A
chr5A	580289313	C	G
chr5A	580289319	G	A
chr5A	580289369	C	T
chr5A	580289380	C	T
chr5A	580289401	C	T
chr5A	580289404	T	C
chr5A	580289440	G	A
chr5A	580289452	G	T
chr5A	580289453	G	C
chr5A	580289475	A	G
chr5A	580289478	C	T
chr5A	580289487	C	A
chr5A	580289496	C	G
chr5A	580289608	T	A
chr5A	580289634	C	A
chr5A	580289661	C	T
chr5A	580289708	A	T
chr5A	580289714	T	C
chr5A	580289723	T	A
chr5A	580289794	C	A
chr5A	580289818	G	T
chr5A	580289866	A	T
chr5A	580289931	A	G
chr5A	580289949	C	T
chr5A	580289965	G	A
chr5A	580289967	A	C
chr5A	580289986	C	T
chr5A	580289989	G	A
chr5A	580290032	G	A

## Sheet: TaMRS2-20
Table S7-4 SNPs of TaMRS2-20
CHROM	POS	REF	ALT
chr5B	565766978	C	A
chr5B	565766982	G	A
chr5B	565766991	T	A
chr5B	565766995	T	C
chr5B	565767001	A	G
chr5B	565767008	G	C
chr5B	565767011	G	C
chr5B	565767018	C	T
chr5B	565767034	C	T
chr5B	565767056	G	A
chr5B	565767071	G	A
chr5B	565767079	A	G
chr5B	565767089	G	A
chr5B	565767096	G	A
chr5B	565767108	G	A
chr5B	565767115	T	C
chr5B	565767162	T	C
chr5B	565767168	A	C
chr5B	565767177	G	T
chr5B	565767178	A	T,C
chr5B	565767186	C	A
chr5B	565767241	C	T
chr5B	565767246	G	A
chr5B	565767744	G	T
chr5B	565767795	C	A
chr5B	565767821	T	C
chr5B	565767829	G	T
chr5B	565767874	T	C
chr5B	565767926	G	T
chr5B	565767983	C	T
chr5B	565767985	A	G
chr5B	565767991	C	G
chr5B	565768010	A	C
chr5B	565768018	C	T
chr5B	565768064	G	A
chr5B	565768065	T	C
chr5B	565768070	A	G
chr5B	565768083	C	T
chr5B	565768132	G	A
chr5B	565768150	T	C
chr5B	565768188	G	A
chr5B	565768257	C	T
chr5B	565768265	T	C
chr5B	565768267	T	C
chr5B	565768272	G	A
chr5B	565768291	G	A
chr5B	565768301	A	G
chr5B	565768302	T	G
chr5B	565768310	G	A
chr5B	565768318	C	A
chr5B	565768410	A	T
chr5B	565768422	T	C
chr5B	565768482	A	T
chr5B	565768539	A	G
chr5B	565768708	G	T
chr5B	565768715	G	A
chr5B	565768716	C	T
chr5B	565768736	C	A
chr5B	565768741	A	G
chr5B	565768773	A	G
chr5B	565768900	C	T
chr5B	565769010	A	C
chr5B	565769053	A	G
chr5B	565769131	A	G,T
chr5B	565769199	C	T
chr5B	565769259	A	T
chr5B	565769260	T	C
chr5B	565769293	T	A
chr5B	565769302	G	C
chr5B	565769306	T	C
chr5B	565769325	A	G
chr5B	565769330	G	A
chr5B	565769332	C	T
chr5B	565769334	G	C
chr5B	565769336	A	C
chr5B	565769343	A	G
chr5B	565769349	A	C
chr5B	565769355	C	T
chr5B	565769372	T	A
chr5B	565769408	T	C
chr5B	565769456	T	G
chr5B	565769487	G	A
chr5B	565769490	G	T
chr5B	565769499	C	T
chr5B	565769517	A	C
chr5B	565769519	A	G
chr5B	565769525	A	G
chr5B	565769527	C	G
chr5B	565769532	A	T
chr5B	565769548	T	A
chr5B	565769557	A	G
chr5B	565769558	T	C
chr5B	565769563	G	C
chr5B	565769569	A	G
chr5B	565769575	C	T
chr5B	565769584	A	T
chr5B	565769585	A	G
chr5B	565769694	T	C
chr5B	565769891	C	T
chr5B	565770040	C	T
chr5B	565770049	C	A
chr5B	565770060	C	G
chr5B	565770139	T	A
chr5B	565770162	C	T
chr5B	565770192	C	T
chr5B	565770199	T	C
chr5B	565770302	C	T
chr5B	565770316	A	C
chr5B	565770322	C	G
chr5B	565770326	G	T,C
chr5B	565770333	A	C
chr5B	565770337	G	T
chr5B	565770349	A	T
chr5B	565770371	G	T
chr5B	565770375	T	A
chr5B	565770452	G	C
chr5B	565770476	A	T
chr5B	565770487	C	A
chr5B	565770488	T	C
chr5B	565770505	C	T
chr5B	565770507	T	C
chr5B	565770537	A	G
chr5B	565770554	G	A
chr5B	565770555	T	G
chr5B	565770557	G	T
chr5B	565770564	C	T
chr5B	565770662	C	T
chr5B	565770678	C	A
chr5B	565770730	G	T
chr5B	565770835	A	G
chr5B	565770870	C	A
chr5B	565770874	A	T
chr5B	565770875	T	A
chr5B	565770878	G	C
chr5B	565770894	T	G
chr5B	565770933	A	G
chr5B	565770935	T	A
chr5B	565770937	G	C
chr5B	565770947	G	A,T
chr5B	565770952	A	G
chr5B	565770956	T	G
chr5B	565770974	A	G
chr5B	565770979	G	T
chr5B	565770980	G	T
chr5B	565771002	G	A
chr5B	565771015	C	T
chr5B	565771020	C	T
chr5B	565771024	G	T
chr5B	565771028	A	G
chr5B	565771035	G	A
chr5B	565771053	T	A
chr5B	565771068	A	G
chr5B	565771072	G	A
chr5B	565771074	A	T
chr5B	565771081	C	T
chr5B	565771098	A	C
chr5B	565771099	G	A
chr5B	565771105	G	T
chr5B	565771115	G	T
chr5B	565771117	C	A
chr5B	565771132	A	G
chr5B	565771137	C	A
chr5B	565771149	A	G
chr5B	565771184	T	C
chr5B	565771185	G	C
chr5B	565771195	A	G
chr5B	565771209	G	A
chr5B	565771241	G	A
chr5B	565771251	G	A
chr5B	565771259	C	T
chr5B	565771287	T	C
chr5B	565771298	G	A
chr5B	565771299	T	C
chr5B	565771319	A	C
chr5B	565771320	G	A
chr5B	565771321	A	G
chr5B	565771330	A	C
chr5B	565771471	G	A
chr5B	565771521	T	C
chr5B	565771532	G	A
chr5B	565771541	T	C
chr5B	565771558	G	C
chr5B	565771569	G	A
chr5B	565771578	A	G
chr5B	565771583	A	G
chr5B	565771584	G	A
chr5B	565771593	T	C
chr5B	565771599	T	C
chr5B	565771618	A	G
chr5B	565771664	A	G
chr5B	565771677	G	T
chr5B	565771690	T	A
chr5B	565771693	T	C
chr5B	565771715	T	C
chr5B	565771726	T	A
chr5B	565771727	G	A
chr5B	565771731	T	C
chr5B	565771735	T	A
chr5B	565771743	T	G
chr5B	565771746	A	G
chr5B	565771749	G	A
chr5B	565771780	A	G
chr5B	565771783	G	C
chr5B	565771787	T	A
chr5B	565771800	G	A
chr5B	565771813	C	T
chr5B	565771828	C	T
chr5B	565771844	C	G
chr5B	565771871	G	A
chr5B	565771874	T	A
chr5B	565771878	A	G
chr5B	565771888	T	A
chr5B	565771903	C	A
chr5B	565771998	T	A
chr5B	565772013	C	G
chr5B	565772095	G	T
chr5B	565772188	T	C
chr5B	565772192	C	A
chr5B	565772193	G	A
chr5B	565772204	G	A
chr5B	565772221	G	C
chr5B	565772243	T	C
chr5B	565772244	G	A
chr5B	565772245	A	G
chr5B	565772250	A	C
chr5B	565772258	A	G
chr5B	565772265	G	A
chr5B	565772275	A	T
chr5B	565772278	C	T
chr5B	565772298	A	G
chr5B	565772317	A	C
chr5B	565772327	C	G
chr5B	565772328	T	C
chr5B	565772330	A	G
chr5B	565772334	T	C
chr5B	565772339	T	C
chr5B	565772348	G	T
chr5B	565772373	G	C
chr5B	565772462	A	G
chr5B	565772495	G	A
chr5B	565772546	C	A
chr5B	565772679	G	T
chr5B	565772825	A	G
chr5B	565772826	C	T
chr5B	565772867	T	C
chr5B	565772954	G	C
chr5B	565772977	C	T
chr5B	565772978	A	G
chr5B	565772989	C	G
chr5B	565773031	G	C
chr5B	565773059	G	A
chr5B	565773062	A	G
chr5B	565773083	C	T
chr5B	565773084	A	G
chr5B	565773094	G	A
chr5B	565773099	A	C
chr5B	565773100	T	C
chr5B	565773102	C	T
chr5B	565773114	A	G
chr5B	565773128	C	T
chr5B	565773142	C	A
chr5B	565773162	C	G
chr5B	565773186	G	A
chr5B	565773191	T	C
chr5B	565773195	A	G
chr5B	565773199	G	C
chr5B	565773205	T	C
chr5B	565773209	T	A
chr5B	565773219	C	A
chr5B	565773228	G	A
chr5B	565773235	G	C
chr5B	565773241	A	C
chr5B	565773246	G	A
chr5B	565773259	A	G
chr5B	565773260	C	T,A
chr5B	565773266	A	T
chr5B	565773285	T	C
chr5B	565773379	G	A
chr5B	565773381	G	T
chr5B	565773390	T	A
chr5B	565773394	C	G
chr5B	565773400	A	G
chr5B	565773402	A	G
chr5B	565773408	T	A
chr5B	565773414	A	T
chr5B	565773429	C	T
chr5B	565773453	C	T
chr5B	565773464	C	A
chr5B	565773466	T	C
chr5B	565773468	T	C
chr5B	565773472	T	C
chr5B	565773477	C	G
chr5B	565773490	C	A
chr5B	565773493	C	T
chr5B	565773498	G	T
chr5B	565773513	T	C
chr5B	565773533	T	C
chr5B	565773550	A	G
chr5B	565773693	A	C
chr5B	565773712	A	G
chr5B	565773883	G	C
chr5B	565773921	A	G
chr5B	565774463	T	C
chr5B	565774485	T	C
chr5B	565774589	T	C
chr5B	565774634	T	G
chr5B	565774700	C	T
chr5B	565774709	G	A
chr5B	565774717	A	C
chr5B	565774727	A	G
chr5B	565774732	G	A
chr5B	565774780	T	A
chr5B	565774837	C	G
chr5B	565774845	A	G
chr5B	565774857	A	G
chr5B	565774986	C	T
chr5B	565775087	A	G
chr5B	565775127	A	G
chr5B	565775128	T	C
chr5B	565775195	G	C
chr5B	565775214	A	G
chr5B	565775290	T	G
chr5B	565775291	T	G
chr5B	565775302	T	A
chr5B	565775340	C	T
chr5B	565775368	G	A
chr5B	565775445	A	G
chr5B	565775457	A	G
chr5B	565776018	C	T
chr5B	565776027	G	A
chr5B	565776033	T	G
chr5B	565776059	C	T
chr5B	565776107	C	T
chr5B	565776166	C	T
chr5B	565776167	A	G
chr5B	565776180	C	T
chr5B	565776184	T	C
chr5B	565776190	C	T
chr5B	565776233	A	G
chr5B	565776284	C	G
chr5B	565776350	G	C
chr5B	565776362	T	C
chr5B	565776367	G	A
chr5B	565776391	A	G
chr5B	565776393	A	G
chr5B	565776429	C	T
chr5B	565776433	C	T
chr5B	565776438	C	T
chr5B	565776451	T	C
chr5B	565776466	C	T
chr5B	565776469	G	A
chr5B	565776477	T	C
chr5B	565776480	A	G
chr5B	565776481	C	G
chr5B	565776484	C	A
chr5B	565776492	T	C
chr5B	565776506	C	A
chr5B	565776507	C	T
chr5B	565776527	T	G
chr5B	565776531	A	C
chr5B	565776534	T	C
chr5B	565776550	G	A
